# Supplementary material for: Utilizing the Heterogeneity of Clinical Data for Model Refinement and Rule Discovery Through the Application of Genetic Algorithms to Calibrate a High-Dimensional Agent-Based Model of Systemic Inflammation
Source: Front Physiol. 2021 May 19;12:662845. doi: 10.3389/fphys.2021.662845 (PMC8172123; doi:10.3389/fphys.2021.662845)
Supplement: Supplementary file 1 [file Table_1.xlsx]

## Sheet: Sheet1
	PAF	IL8	IL1ra	TNF	IL1	TNFr	IL1r	IL1ra	sTNFr	sIL1r	GCSF	IL12	IL10	IL4	IFNg	endotoxin	Const
EC-activate: make PAF	1	0	0	0	0	0	0	0	0	0	0	0	0	0	0	0	1
EC-Activate: make IL8	0	1	0	0	0	0	0	0	0	0	0	0	0	0	0	0	1
EC-PIS: make PAF	1	0	0	0	0	0	0	0	0	0	0	0	0	0	0	0	1
PMN: make Il1ra	0	0	1	0	0	0	0	0	0	0	0	0	0	0	0	0	1
PMN: WBC migrate	0	0	0	1	1	0	0	0	0	0	1	0	-1	0	0	0	0
PMN-burst: make TNF	0	0	0	1	0	0	0	0	0	0	0	0	0	0	0	0	1
PMN-burst: make IL1	0	0	0	0	1	0	0	0	0	0	0	0	0	0	0	0	1
PMN-burst: program cell death	0	0	0	1	0	0	0	0	0	0	1	0	-1	0	1	0	0
Mono: make Il1ra	0	0	1	0	0.5	0	0	0	0	0	0	0	0	0	0	0	0
Mono: make sTNFr	0	0	0	0	0	0.5	0	0	1	0	0	0	0	0	0	0	0
Mono: make sIL1r	0	0	0	0	0	0	0.5	0	0	1	0	0	0	0	0	0	0
Mono: activate	1	0	0	0	0	0	0	0	0	0	0	0	-1	0	1	1	0
Mono: make GCSF	1	0	0	1	0	0	0	0	0	0	1	0	0	0	1	1	0
Mono: make IL8	0	1	0	1	1	0	0	0	0	0	0	0	0	0	0	0	0
Mono: make Il12	0	0	0	1	1	0	0	0	0	0	0	1	0	0	0	0	0
Mono: make IL10	0	0	0	1	1	0	0	0	0	0	0	0	1	0	0	0	0
Mono: make IL1	1	0	0	1	1	0	1	0	0	0	0	0	0	0	0	1	0
Mono: Make TNF	1	0	0	1	0	1	0	0	0	0	0	0	0	0	1	1	0
Mono: Make IL10 Deact	0	0	0	1	1	0	0	0	0	0	0	0	1	0	0	0	0
TH0: Determine Status	0	0	0	0	0	0	0	0	0	0	0	1	0	1	0	0	0
TH0: proTH1	0	0	0	0	0	0	0	0	0	0	0	1	0	0	1	0	0
TH0: proTH2	0	0	0	0	0	0	0	0	0	0	0	0	1	1	0	0	0
TH1: Make IFNg	0	0	0	1	1	0	0	0	0	0	0	1	0	0	2	0	0
TH2: Make IL4	0	0	0	0	0	0	0	0	0	0	0	0	1	1	0	0	0
TH2: Make IL10	0	0	0	0	0	0	0	0	0	0	0	0	2	0	0	0	0
