# Supplementary material for: Utilizing the Heterogeneity of Clinical Data for Model Refinement and Rule Discovery Through the Application of Genetic Algorithms to Calibrate a High-Dimensional Agent-Based Model of Systemic Inflammation
Source: Front Physiol. 2021 May 19;12:662845. doi: 10.3389/fphys.2021.662845 (PMC8172123; doi:10.3389/fphys.2021.662845)
Supplement: Supplementary file 2 [file Data_Sheet_1.CSV]

-3.089011311531066895e-01	2.023521577939391136e-03	5.564379389397799969e-04	4.222441464662551880e-03	-9.775669127702713013e-02	3.539025783538818359e-03	-2.412447247479576617e-05	2.969371620565652847e-03	3.974082210334017873e-05	6.342150154523551464e-04	-4.732220259029418230e-04	-4.730578977614641190e-03	2.145892940461635590e-03	1.462213873863220215e+00	3.530192654579877853e-03	8.154196257237344980e-05	1.714093327522277832e+00	1.688857992121484131e-05	-7.393365502357482910e-01	-3.416069783270359039e-03	2.118082018569111824e-03	-1.431407965719699860e-02	2.044202061370015144e-03	1.696957624517381191e-03	-3.804444335401058197e-03	-1.168403550982475281e-01	4.429536163806915283e-01	5.673765554092824459e-04	-4.946287954226136208e-04	-2.165951766073703766e-03	1.192771829664707184e-03	3.050525858998298645e-02	-4.151445464231073856e-04	-2.613541483879089355e-01	-8.391446620225906372e-02	-5.338522605597972870e-03	2.583466237410902977e-03	-2.806744538247585297e-03	1.368631720542907715e-01	-2.731768763624131680e-04	-1.528399414382874966e-03	2.592426026239991188e-04	3.786080982536077499e-03	7.365634082816541195e-04	-5.949924234300851822e-04	1.192196970805525780e-03	4.127596691250801086e-02	2.666631771717220545e-04	-4.803795309271663427e-05	-3.403111826628446579e-03
-3.089011311531066895e-01	2.023521577939391136e-03	5.566694890148937702e-04	4.222442395985126495e-03	-1.369245257228612900e-02	3.532196162268519402e-03	-2.558776941441465169e-05	2.969371620565652847e-03	3.974087303504347801e-05	6.342150154523551464e-04	-4.729456850327551365e-04	-4.730578977614641190e-03	2.145892940461635590e-03	1.462207436561584473e+00	-2.907414454966783524e-03	8.154196257237344980e-05	1.714093327522277832e+00	1.611164043424651027e-05	-7.393558621406555176e-01	-1.035154797136783600e-03	1.649409648962318897e-03	-9.113275445997714996e-03	2.066102344542741776e-03	1.516773249022662640e-03	-3.804394043982028961e-03	-1.168403550982475281e-01	4.427753686904907227e-01	6.707011489197611809e-04	-4.943639505654573441e-04	-2.171724103391170502e-03	1.194994198158383369e-03	3.050687536597251892e-02	-3.584128571674227715e-04	-2.613728046417236328e-01	-8.391448855400085449e-02	-5.329045467078685760e-03	2.583001973107457161e-03	-2.784544136375188828e-03	1.368631720542907715e-01	-2.746875106822699308e-04	-2.208383753895759583e-03	2.592426026239991188e-04	3.791186492890119553e-03	5.354383029043674469e-04	-5.949924234300851822e-04	1.192254014313220978e-03	4.127596691250801086e-02	4.799650341738015413e-04	-4.238281326252035797e-05	-3.403111826628446579e-03
-3.088982105255126953e-01	2.023521577939391136e-03	5.564726889133453369e-04	4.222437739372253418e-03	-1.388008531648665667e-04	3.525245003402233124e-03	-2.734659938141703606e-05	2.969371620565652847e-03	3.974065839429385960e-05	6.342150154523551464e-04	-4.756650596391409636e-04	-4.730578977614641190e-03	2.145892940461635590e-03	1.462401509284973145e+00	3.664749674499034882e-03	8.154196257237344980e-05	1.714093327522277832e+00	1.788683948689140379e-05	-7.393665909767150879e-01	-5.047817248851060867e-03	1.380601897835731506e-03	-1.009069569408893585e-02	2.393063856288790703e-03	-2.540859859436750412e-03	-3.825865685939788818e-03	-1.168403550982475281e-01	4.430134892463684082e-01	7.187895826064050198e-04	-4.917748738080263138e-04	-2.165042795240879059e-03	1.196626923047006130e-03	3.050140291452407837e-02	-2.084776060655713081e-04	-2.613917589187622070e-01	-8.391445875167846680e-02	-5.339503288269042969e-03	2.590669319033622742e-03	-2.757256617769598961e-03	1.368631720542907715e-01	-2.728749823290854692e-04	-1.510567963123321533e-03	2.730225387495011091e-04	3.794036107137799263e-03	4.447401443030685186e-04	-5.949923070147633553e-04	1.192287309095263481e-03	4.127596691250801086e-02	-6.334333738777786493e-05	-3.804441803367808461e-05	-3.403111826628446579e-03
-3.088982105255126953e-01	2.023521577939391136e-03	5.565133760683238506e-04	4.222436808049678802e-03	-1.388008531648665667e-04	3.514274256303906441e-03	-2.712495916057378054e-05	2.969371620565652847e-03	3.974053470301441848e-05	6.342150154523551464e-04	-4.752928216475993395e-04	-4.730578977614641190e-03	2.145892940461635590e-03	1.462401509284973145e+00	3.667228389531373978e-03	8.154196257237344980e-05	1.714093327522277832e+00	1.751580930431373417e-05	-7.393666505813598633e-01	-4.272620193660259247e-03	1.302831340581178665e-03	-9.429715573787689209e-03	2.396945608779788017e-03	-2.569752046838402748e-03	-3.825690131634473801e-03	-1.168403550982475281e-01	4.429990947246551514e-01	7.245455635711550713e-04	-4.915684694424271584e-04	-2.165102632716298103e-03	1.196709461510181427e-03	3.050141036510467529e-02	-2.087200118694454432e-04	-2.613901793956756592e-01	-8.391445875167846680e-02	-5.339797586202621460e-03	2.590666292235255241e-03	-2.713783178478479385e-03	1.368631720542907715e-01	-2.728658146224915981e-04	-1.511603593826293945e-03	2.894849167205393314e-04	3.802582155913114548e-03	4.446877865120768547e-04	-5.949922488071024418e-04	1.192266354337334633e-03	4.127596691250801086e-02	-6.653692980762571096e-05	-3.802944775088690221e-05	-3.403111826628446579e-03
-3.088986575603485107e-01	2.023521577939391136e-03	5.577520933002233505e-04	4.222447983920574188e-03	-1.388008531648665667e-04	3.537425072863698006e-03	2.872973913326859474e-03	2.969371620565652847e-03	3.974162609665654600e-05	8.109085028991103172e-04	-4.749744257424026728e-04	-4.730578977614641190e-03	2.145892940461635590e-03	1.462401747703552246e+00	2.054702118039131165e-02	-1.073177717626094818e-02	1.714093327522277832e+00	1.564554258948192000e-05	-7.393606901168823242e-01	-5.700152833014726639e-03	1.357113942503929138e-03	-1.017490588128566742e-02	2.052218653261661530e-03	-2.554503502324223518e-03	-3.865695092827081680e-03	-1.168403550982475281e-01	4.428326487541198730e-01	4.413420334458351135e-03	-4.941165680065751076e-04	-2.165861660614609718e-03	6.484053730964660645e-01	3.050168789923191071e-02	-2.045254950644448400e-04	-2.613619267940521240e-01	-8.391450345516204834e-02	-5.338801071047782898e-03	2.589626237750053406e-03	-2.868110314011573792e-03	1.368631720542907715e-01	-2.714426955208182335e-04	-1.576162292622029781e-03	2.606215421110391617e-04	3.801604965701699257e-03	1.781675382517278194e-03	-5.949923070147633553e-04	1.192095922306180000e-03	4.127596691250801086e-02	2.212487161159515381e-04	-3.805878804996609688e-05	-3.403111826628446579e-03
-3.088984787464141846e-01	2.023521577939391136e-03	5.575665854848921299e-04	4.222444258630275726e-03	-1.388008531648665667e-04	3.539625089615583420e-03	2.179383882321417332e-04	2.969371620565652847e-03	3.974098217440769076e-05	7.092353887856006622e-03	-4.749381914734840393e-04	-4.730578977614641190e-03	2.145892940461635590e-03	1.462401509284973145e+00	3.445372683927416801e-03	-1.326081575825810432e-03	1.714093327522277832e+00	1.584106757945846766e-05	-7.393589019775390625e-01	-5.570243578404188156e-03	1.223776489496231079e-03	-1.049510203301906586e-02	2.023500390350818634e-03	-2.375484211370348930e-03	-4.010752774775028229e-03	-1.168403550982475281e-01	4.422292113304138184e-01	1.428722124546766281e-02	-4.927990376017987728e-04	-2.165951533243060112e-03	5.978830903768539429e-02	3.050418198108673096e-02	-2.064024884020909667e-04	-2.613832354545593262e-01	-8.391454070806503296e-02	-5.338802468031644821e-03	2.588517731055617332e-03	-2.874820260331034660e-03	1.368631720542907715e-01	-2.722241915762424469e-04	-1.557812211103737354e-03	2.603007596917450428e-04	3.799797967076301575e-03	5.345580866560339928e-04	-5.949923652224242687e-04	1.192113151773810387e-03	4.127596691250801086e-02	2.082371211145073175e-04	-4.068923954037018120e-05	-3.403111826628446579e-03
-3.088981807231903076e-01	2.023521577939391136e-03	5.563948652707040310e-04	4.222442395985126495e-03	-1.388008531648665667e-04	3.547789994627237320e-03	-2.755512105068191886e-05	2.969371620565652847e-03	3.974114224547520280e-05	6.342150154523551464e-04	-4.758229188155382872e-04	-4.730578977614641190e-03	2.145892940461635590e-03	1.462401151657104492e+00	3.634831169620156288e-03	8.154196257237344980e-05	1.714093327522277832e+00	2.153001878468785435e-05	-7.392758131027221680e-01	-5.660331808030605316e-03	1.306204358115792274e-03	-8.441275916993618011e-03	-1.765293069183826447e-02	-2.275351667776703835e-03	-3.836624789983034134e-03	-1.168403550982475281e-01	4.429968893527984619e-01	6.979263853281736374e-04	-4.923609667457640171e-04	-2.165208337828516960e-03	1.194091746583580971e-03	3.049979917705059052e-02	-2.059450489468872547e-04	-2.613735198974609375e-01	-8.391457796096801758e-02	8.176880329847335815e-02	2.589685376733541489e-03	-2.730358392000198364e-03	1.368631720542907715e-01	-2.739230403676629066e-04	-1.670884899795055389e-03	2.723809157032519579e-04	3.800302278250455856e-03	4.464098019525408745e-04	-5.949922488071024418e-04	1.192074851132929325e-03	4.127627611160278320e-02	-4.983282269677147269e-05	-3.830919376923702657e-05	-3.403111826628446579e-03
-3.088980913162231445e-01	2.023521577939391136e-03	5.563496379181742668e-04	4.222437273710966110e-03	-1.388008531648665667e-04	3.545507322996854782e-03	-2.751629654085263610e-05	2.969371620565652847e-03	3.974139326601289213e-05	6.342150154523551464e-04	-4.756570269819349051e-04	-4.730578977614641190e-03	2.145892940461635590e-03	1.462401866912841797e+00	3.601836506277322769e-03	8.154196257237344980e-05	1.714093327522277832e+00	2.715970549616031349e-05	-7.393525838851928711e-01	-5.050902720540761948e-03	1.301413518376648426e-03	-8.570419624447822571e-03	-1.588027691468596458e-03	-2.399737481027841568e-03	-3.835111856460571289e-03	-1.168403550982475281e-01	4.429515898227691650e-01	7.053357549011707306e-04	-4.939626669511198997e-04	-2.165445126593112946e-03	1.194809912703931332e-03	3.050111979246139526e-02	-2.052891650237143040e-04	-2.613831758499145508e-01	-8.391451090574264526e-02	6.945948302745819092e-02	2.588686300441622734e-03	-2.836595056578516960e-03	1.368631720542907715e-01	-2.767914265859872103e-04	-1.521578989923000336e-03	2.665265637915581465e-04	3.800094826146960258e-03	5.419373628683388233e-04	-5.949922488071024418e-04	1.192246912978589535e-03	4.127604886889457703e-02	1.267304032808169723e-04	-3.939591260859742761e-05	-3.403111826628446579e-03
-3.088980317115783691e-01	2.023521577939391136e-03	5.564322345890104771e-04	4.222434945404529572e-03	-1.388008531648665667e-04	3.533448325470089912e-03	-2.765600765997078270e-05	2.969371620565652847e-03	3.974046194343827665e-05	8.224025368690490723e-04	-4.758551076520234346e-04	-4.730578977614641190e-03	2.145892940461635590e-03	1.462401390075683594e+00	3.668628865852952003e-03	8.154196257237344980e-05	1.714093327522277832e+00	1.505008913227356970e-05	-7.393370270729064941e-01	-5.843561608344316483e-03	1.296156202442944050e-03	-8.434991352260112762e-03	2.370310714468359947e-03	-2.593212062492966652e-03	-3.853793255984783173e-03	-1.168403550982475281e-01	4.430339932441711426e-01	7.502704975195229053e-04	-4.915418685413897038e-04	-2.165437676012516022e-03	1.189351431094110012e-03	3.050141595304012299e-02	-2.098230906995013356e-04	-2.613910138607025146e-01	-8.391470462083816528e-02	-4.446527236723341048e-05	2.590683754533529282e-03	-2.716633491218090057e-03	1.368631720542907715e-01	-2.727607788983732462e-04	-1.546735875308513641e-03	2.592426026239991188e-04	3.805482527241110802e-03	4.447910760063678026e-04	-5.949922488071024418e-04	1.192284747958183289e-03	4.127596691250801086e-02	-6.756057700840756297e-05	-3.799848127528093755e-05	-3.403111826628446579e-03
-3.088980317115783691e-01	2.023521577939391136e-03	5.579435965046286583e-04	4.222435876727104187e-03	-1.388008531648665667e-04	3.533449256792664528e-03	-2.766301622614264488e-05	2.969371620565652847e-03	3.974044011556543410e-05	7.867704262025654316e-04	-4.758732393383979797e-04	-4.730578977614641190e-03	2.145892940461635590e-03	1.462401747703552246e+00	3.668713383376598358e-03	8.154196257237344980e-05	1.714093327522277832e+00	1.510827678430359811e-05	-7.393654584884643555e-01	-5.825718864798545837e-03	1.337613910436630249e-03	-8.413166739046573639e-03	2.402772661298513412e-03	-2.614413620904088020e-03	-3.836614545434713364e-03	-1.168403550982475281e-01	4.430315196514129639e-01	7.433477439917623997e-04	-4.915262106806039810e-04	-2.165494253858923912e-03	1.195088843815028667e-03	3.050141409039497375e-02	-2.098211116390302777e-04	-2.613854110240936279e-01	-8.391483128070831299e-02	-5.122427828609943390e-03	2.590685617178678513e-03	-2.714633010327816010e-03	1.368631720542907715e-01	-2.727557148318737745e-04	-1.611643703654408455e-03	2.592426026239991188e-04	3.805446438491344452e-03	4.447039973456412554e-04	-5.949923070147633553e-04	1.192286843433976173e-03	4.127596691250801086e-02	-6.736153591191396117e-05	-3.799833575612865388e-05	-3.403111826628446579e-03
-3.088980317115783691e-01	2.023521577939391136e-03	5.563754239119589329e-04	4.222430754452943802e-03	-1.388008531648665667e-04	3.532834351062774658e-03	-2.765126009762752801e-05	2.969371620565652847e-03	3.974076753365807235e-05	6.342150154523551464e-04	-4.753702378366142511e-04	-4.730578977614641190e-03	2.145892940461635590e-03	1.462401986122131348e+00	3.649552119895815849e-03	8.154196257237344980e-05	1.714093327522277832e+00	1.520558726042509079e-05	-7.393650412559509277e-01	-5.436542443931102753e-03	1.281011616811156273e-03	-8.351321332156658173e-03	2.390720648691058159e-03	-2.577221952378749847e-03	-3.833107417449355125e-03	-1.168403550982475281e-01	4.428760111331939697e-01	6.921231397427618504e-04	-4.914575838483870029e-04	-2.166151534765958786e-03	1.195369986817240715e-03	3.050113841891288757e-02	-2.158693241653963923e-04	-2.613829076290130615e-01	-8.391448110342025757e-02	2.376592755317687988e-01	2.589969662949442863e-03	-2.709860447794198990e-03	1.368631720542907715e-01	-2.733243454713374376e-04	-1.546208979561924934e-03	2.592426026239991188e-04	3.768936498090624809e-03	4.446653474587947130e-04	-5.949922488071024418e-04	1.192284631542861462e-03	4.127658158540725708e-02	-6.620480417041108012e-05	-3.800832928391173482e-05	-3.403111826628446579e-03
-3.088980615139007568e-01	2.023521577939391136e-03	5.563758313655853271e-04	4.222434945404529572e-03	-1.388008531648665667e-04	3.532278118655085564e-03	-2.761419818853028119e-05	2.969371620565652847e-03	3.974044739152304828e-05	6.342150154523551464e-04	-4.754164838232100010e-04	-4.730578977614641190e-03	2.145892940461635590e-03	1.462401986122131348e+00	3.620260395109653473e-03	8.154196257237344980e-05	1.714093327522277832e+00	1.626328412385191768e-05	-7.393587827682495117e-01	-5.611923988908529282e-03	1.282192301005125046e-03	-8.353711105883121490e-03	2.394947689026594162e-03	-2.611327683553099632e-03	-3.835456212982535362e-03	-1.168403550982475281e-01	4.429399669170379639e-01	6.905731861479580402e-04	-4.914637538604438305e-04	-2.165876096114516258e-03	1.196708646602928638e-03	3.050054796040058136e-02	-2.096424432238563895e-04	-2.613773345947265625e-01	-8.391447365283966064e-02	7.040717452764511108e-02	2.590597607195377350e-03	-2.707274165004491806e-03	1.368631720542907715e-01	-2.740354393608868122e-04	-1.519189914688467979e-03	2.592426026239991188e-04	3.771754214540123940e-03	4.446710809133946896e-04	-5.949922488071024418e-04	1.192285097204148769e-03	4.127617180347442627e-02	-6.648094858974218369e-05	-3.801386264967732131e-05	-3.403111826628446579e-03
-3.089025318622589111e-01	2.023521577939391136e-03	5.567321204580366611e-04	4.222427494823932648e-03	-8.640470914542675018e-03	3.516133176162838936e-03	2.025793492794036865e-02	2.969371620565652847e-03	3.974114952143281698e-05	6.342150154523551464e-04	-4.723461752291768789e-04	-4.730578977614641190e-03	2.145892940461635590e-03	1.462279796600341797e+00	-3.749526338651776314e-03	8.154196257237344980e-05	1.714093327522277832e+00	7.204719004221260548e-04	-7.393333315849304199e-01	-1.231007045134902000e-03	1.509106718003749847e-03	-1.023625209927558899e-02	2.289591124281287193e-03	2.845266833901405334e-03	-2.205715747550129890e-03	-1.168403550982475281e-01	4.429876506328582764e-01	2.059994032606482506e-03	-4.988090950064361095e-04	-2.169155515730381012e-03	1.192215480841696262e-03	3.050339035689830780e-02	-2.802354865707457066e-04	-2.613465189933776855e-01	-8.391447365283966064e-02	-5.329021718353033066e-03	2.583719789981842041e-03	-2.808993682265281677e-03	1.368631720542907715e-01	-2.740738564170897007e-04	-2.162058372050523758e-03	3.191406722180545330e-04	3.777132602408528328e-03	4.904632805846631527e-04	-5.949924816377460957e-04	1.192112918943166733e-03	4.127596691250801086e-02	3.649404970929026604e-04	-5.015378337702713907e-05	-3.403111826628446579e-03
-3.089008629322052002e-01	2.023521577939391136e-03	5.566789186559617519e-04	4.222446121275424957e-03	-1.010613739490509033e-01	3.523105755448341370e-03	6.006515584886074066e-03	2.969371620565652847e-03	3.974092760472558439e-05	6.342150154523551464e-04	-4.744228499475866556e-04	-4.730578977614641190e-03	2.145892940461635590e-03	1.462308764457702637e+00	-3.244288731366395950e-03	8.154196257237344980e-05	1.714093327522277832e+00	3.572620335035026073e-04	-7.393533587455749512e-01	-2.983445068821310997e-03	2.392034744843840599e-03	-1.025022286921739578e-02	1.917968038469552994e-03	4.161417891737073660e-04	1.014704583212733269e-03	-1.168403550982475281e-01	4.429861307144165039e-01	6.450559012591838837e-04	-5.072272033430635929e-04	-2.170133404433727264e-03	1.191941672004759312e-03	3.050355799496173859e-02	-4.926664405502378941e-04	-2.613725960254669189e-01	-8.391448110342025757e-02	-5.336032714694738388e-03	2.587957074865698814e-03	-2.768760779872536659e-03	1.368631720542907715e-01	-2.743719669524580240e-04	-1.644565607421100140e-03	2.634210395626723766e-04	3.781604813411831856e-03	7.104838732630014420e-04	-5.949924816377460957e-04	1.192159950733184814e-03	4.127596691250801086e-02	2.317182952538132668e-04	-4.057926707901060581e-05	-3.403111826628446579e-03
-3.088980317115783691e-01	2.023521577939391136e-03	5.563441663980484009e-04	4.222437273710966110e-03	-1.388008531648665667e-04	3.530688351020216942e-03	-2.779173155431635678e-05	2.969371620565652847e-03	3.974044375354424119e-05	6.342150154523551464e-04	-4.759472212754189968e-04	-4.730578977614641190e-03	2.145892940461635590e-03	1.462401986122131348e+00	3.666401607915759087e-03	8.154196257237344980e-05	1.714093327522277832e+00	2.323849184904247522e-05	-7.393662929534912109e-01	-5.839932709932327271e-03	1.279436284676194191e-03	-8.350636810064315796e-03	2.394716255366802216e-03	-2.615833189338445663e-03	-3.825735999271273613e-03	-1.168403550982475281e-01	4.430308043956756592e-01	7.190546602942049503e-04	-4.916391917504370213e-04	-2.164966426789760590e-03	1.196551253087818623e-03	3.050139918923377991e-02	-2.084795851260423660e-04	-2.613952755928039551e-01	-8.391445875167846680e-02	-5.339819006621837616e-03	2.589197596535086632e-03	-2.706925617530941963e-03	1.368631720542907715e-01	-2.729909319896250963e-04	-1.510455156676471233e-03	2.604997425805777311e-04	3.806005930528044701e-03	4.447124665603041649e-04	-5.949922488071024418e-04	1.192287541925907135e-03	4.127596691250801086e-02	-6.754972855560481548e-05	-3.907000791514292359e-05	-3.403111826628446579e-03
-3.088980317115783691e-01	2.023521577939391136e-03	5.563578451983630657e-04	4.222437273710966110e-03	-1.388008531648665667e-04	3.532006405293941498e-03	-2.808565841405652463e-05	2.969371620565652847e-03	3.974044011556543410e-05	6.342150154523551464e-04	-4.759898001793771982e-04	-4.730578977614641190e-03	2.145892940461635590e-03	1.462401986122131348e+00	3.665577853098511696e-03	8.154196257237344980e-05	1.714093327522277832e+00	7.504383393097668886e-05	-7.393646240234375000e-01	-5.523363128304481506e-03	1.279622665606439114e-03	-8.350617252290248871e-03	2.384831663221120834e-03	-2.615731209516525269e-03	-3.825661726295948029e-03	-1.168403550982475281e-01	4.430300593376159668e-01	7.191117038019001484e-04	-4.949991125613451004e-04	-2.164937788620591164e-03	1.196605851873755455e-03	3.050141409039497375e-02	-2.087392058456316590e-04	-2.613946199417114258e-01	-8.391445875167846680e-02	-5.339834839105606079e-03	2.590154763311147690e-03	-2.706926781684160233e-03	1.368631720542907715e-01	-2.728296094574034214e-04	-1.509618130512535572e-03	2.594463876448571682e-04	3.805986605584621429e-03	4.446895327419042587e-04	-5.949923070147633553e-04	1.192287541925907135e-03	4.127596691250801086e-02	-6.752282206434756517e-05	-3.805332016781903803e-05	-3.403111826628446579e-03
-3.088982403278350830e-01	2.023521577939391136e-03	5.567054031416773796e-04	4.222435411065816879e-03	-1.388008531648665667e-04	3.531589638441801071e-03	-2.747091457422357053e-05	2.969371620565652847e-03	3.974046194343827665e-05	6.342150154523551464e-04	-4.759403818752616644e-04	-4.730578977614641190e-03	2.145892940461635590e-03	1.462401747703552246e+00	3.392718033865094185e-03	8.154196257237344980e-05	1.714093327522277832e+00	1.521795911685330793e-05	-7.393597960472106934e-01	-5.845020990818738937e-03	1.324479933828115463e-03	-8.386850357055664062e-03	2.378985052928328514e-03	-2.605326939374208450e-03	-3.836166346445679665e-03	-1.168403550982475281e-01	4.430213868618011475e-01	7.182006957009434700e-04	-4.914571181870996952e-04	-2.165067940950393677e-03	1.192343421280384064e-03	3.050152771174907684e-02	-2.081994025502353907e-04	-2.613816857337951660e-01	-8.391445875167846680e-02	-5.339375697076320648e-03	2.589531708508729935e-03	-2.707374747842550278e-03	1.368631720542907715e-01	-2.741415810305625200e-04	-1.746044959872961044e-03	2.592589298728853464e-04	3.356698900461196899e-03	4.640252154786139727e-04	-5.949922488071024418e-04	1.192277995869517326e-03	4.127596691250801086e-02	-6.068139555281959474e-05	-3.804032530752010643e-05	-3.403111826628446579e-03
-3.088980317115783691e-01	2.023521577939391136e-03	5.566114559769630432e-04	4.222436342388391495e-03	-1.388008531648665667e-04	3.622167976573109627e-03	-2.690682595130056143e-05	2.969371620565652847e-03	3.974069841206073761e-05	6.342150154523551464e-04	-4.758306895382702351e-04	-4.730578977614641190e-03	2.145892940461635590e-03	1.462401986122131348e+00	3.314626635983586311e-03	8.154196257237344980e-05	1.714093327522277832e+00	2.192861575167626143e-05	-7.393606305122375488e-01	-5.836565047502517700e-03	1.320430659689009190e-03	-8.374650962650775909e-03	2.368935616686940193e-03	-2.600670792162418365e-03	-3.828942077234387398e-03	-1.168403550982475281e-01	4.427208602428436279e-01	7.184537244029343128e-04	-4.914654418826103210e-04	-2.165412297472357750e-03	1.196674886159598827e-03	3.050149977207183838e-02	-2.085921150865033269e-04	-2.613909244537353516e-01	-8.391445875167846680e-02	-5.339738912880420685e-03	2.588851610198616982e-03	-2.760210772976279259e-03	1.368631720542907715e-01	-2.767732075881212950e-04	-1.533281407319009304e-03	2.592892560642212629e-04	3.757281694561243057e-03	4.473853332456201315e-04	-5.949922488071024418e-04	1.192260999232530594e-03	4.127596691250801086e-02	-6.685760308755561709e-05	-3.812126669799908996e-05	-3.403111826628446579e-03
-3.088981509208679199e-01	2.023521577939391136e-03	5.577782285399734974e-04	4.222440999001264572e-03	-1.388008531648665667e-04	3.531396156176924706e-03	-2.726594539126381278e-05	2.969371620565652847e-03	3.974100764025934041e-05	6.342150154523551464e-04	-4.725974868051707745e-04	-4.730578977614641190e-03	2.145892940461635590e-03	1.462354302406311035e+00	3.633862361311912537e-03	8.154196257237344980e-05	1.714093327522277832e+00	3.597673475742340088e-01	-7.393644452095031738e-01	-9.222256392240524292e-02	1.687697833403944969e-03	-9.303911589086055756e-03	2.387804444879293442e-03	-2.150961430743336678e-03	-2.666644286364316940e-03	-1.119838133454322815e-01	4.428685903549194336e-01	6.461192970164120197e-04	4.377870820462703705e-03	-2.164985751733183861e-03	1.021276786923408508e-01	3.996420651674270630e-03	-1.989638549275696278e-04	-2.613410949707031250e-01	-8.391450345516204834e-02	-5.241984967142343521e-03	2.587103750556707382e-03	-2.954015973955392838e-03	1.368631720542907715e-01	-2.757019246928393841e-04	-1.584529993124306202e-03	2.592426026239991188e-04	3.718547755852341652e-03	4.753549292217940092e-04	-5.949923652224242687e-04	1.192261348478496075e-03	4.127725213766098022e-02	-5.791722287540324032e-05	-3.862879020744003356e-05	-3.403111826628446579e-03
-3.088982105255126953e-01	2.023521577939391136e-03	5.573881207965314388e-04	4.222442395985126495e-03	-1.388008531648665667e-04	3.515715477988123894e-03	-2.542924994486384094e-05	2.969371620565652847e-03	3.974142600782215595e-05	6.342150154523551464e-04	-4.755688132718205452e-04	-4.730578977614641190e-03	2.145892940461635590e-03	1.462168335914611816e+00	3.663104260340332985e-03	8.154196257237344980e-05	1.714093327522277832e+00	9.800704717636108398e-01	-7.392836213111877441e-01	-8.333191275596618652e-03	1.394133665598928928e-03	-1.031032949686050415e-02	2.369021764025092125e-03	-2.203649375587701797e-03	-1.834279973991215229e-04	-1.116914823651313782e-01	4.429720044136047363e-01	6.794435903429985046e-04	2.454612217843532562e-02	-2.167918020859360695e-03	1.428423523902893066e-01	-4.420715942978858948e-02	-2.079011610476300120e-04	-2.613916099071502686e-01	-8.391447365283966064e-02	-5.321664270013570786e-03	2.589724026620388031e-03	-2.831941237673163414e-03	1.368631720542907715e-01	-2.736173046287149191e-04	-1.623871386982500553e-03	2.592426026239991188e-04	3.560375422239303589e-03	4.844082868658006191e-04	-5.949923070147633553e-04	1.192206284031271935e-03	4.127904027700424194e-02	-4.194422945147380233e-05	-3.898335853591561317e-05	-3.403111826628446579e-03
-3.088987171649932861e-01	2.023521577939391136e-03	5.574721726588904858e-04	4.222442395985126495e-03	-1.388008531648665667e-04	3.521953010931611061e-03	-2.784723801596555859e-05	2.969371620565652847e-03	3.974080391344614327e-05	6.342150154523551464e-04	-4.755742265842854977e-04	-4.730578977614641190e-03	2.145892940461635590e-03	1.462400913238525391e+00	1.483903615735471249e-03	8.154196257237344980e-05	1.714093327522277832e+00	6.982409104239195585e-05	-7.393628358840942383e-01	1.362524274736642838e-02	1.649243407882750034e-03	-9.218849241733551025e-03	2.308230148628354073e-03	-2.274692524224519730e-03	7.427203934639692307e-03	-1.168403550982475281e-01	4.427822232246398926e-01	6.727558211423456669e-04	-4.919056082144379616e-04	-2.168419305235147476e-03	1.191488001495599747e-03	3.050154261291027069e-02	-2.009013114729896188e-04	-2.613642513751983643e-01	-8.391477167606353760e-02	-5.338462069630622864e-03	2.582164248451590538e-03	-2.827768679708242416e-03	1.368631720542907715e-01	-2.737385511863976717e-04	-1.565088983625173569e-03	2.604309993330389261e-04	3.804836655035614967e-03	4.447653482202440500e-04	-5.949923652224242687e-04	1.192247727885842323e-03	4.127596691250801086e-02	-5.986526230117306113e-05	-4.303645982872694731e-05	-3.403111826628446579e-03
-3.088995516300201416e-01	2.023521577939391136e-03	5.571214715018868446e-04	4.222446121275424957e-03	-1.388008531648665667e-04	3.521892707794904709e-03	-2.766566467471420765e-05	2.969371620565652847e-03	3.974074206780642271e-05	6.342150154523551464e-04	-4.754915717057883739e-04	-4.730578977614641190e-03	2.145892940461635590e-03	1.462400436401367188e+00	1.832248875871300697e-03	8.154196257237344980e-05	1.714093327522277832e+00	9.730759484227746725e-05	-7.392343878746032715e-01	6.098162382841110229e-03	1.299133873544633389e-03	-9.403377771377563477e-03	2.125356812030076981e-03	-2.276807557791471481e-03	-2.448026789352297783e-03	-1.168403550982475281e-01	4.428672194480895996e-01	6.901377928443253040e-04	-4.926802357658743858e-04	-2.166503341868519783e-03	1.189288916066288948e-03	3.050232492387294769e-02	-1.965556875802576542e-04	-2.613821029663085938e-01	-8.391500264406204224e-02	-5.335718393325805664e-03	2.589388284832239151e-03	-2.800943795591592789e-03	1.368631720542907715e-01	-2.737420145422220230e-04	-1.538555137813091278e-03	2.626626228448003531e-04	3.659536596387624741e-03	4.446880193427205086e-04	-5.949924234300851822e-04	1.192248659208416939e-03	4.127596691250801086e-02	-5.364002572605386376e-05	-3.876502159982919693e-05	-3.403111826628446579e-03
-3.088983893394470215e-01	2.023521577939391136e-03	5.563729209825396538e-04	4.222443792968988419e-03	-1.388008531648665667e-04	3.524479223415255547e-03	-2.691796362341847271e-05	2.969371620565652847e-03	3.974075298174284399e-05	6.342150154523551464e-04	-4.758464929182082415e-04	-4.730578977614641190e-03	2.145892940461635590e-03	1.462299346923828125e+00	3.404827788472175598e-03	8.154196257237344980e-05	1.714093327522277832e+00	4.832219929085113108e-05	-7.393361926078796387e-01	1.122433692216873169e-02	1.200222992338240147e-03	-8.453126065433025360e-03	2.305545145645737648e-03	-1.565000042319297791e-03	-3.828321816399693489e-03	-1.168403550982475281e-01	4.428336024284362793e-01	6.626296672038733959e-04	-4.920239443890750408e-04	-2.166203921660780907e-03	1.195985940285027027e-03	3.050142712891101837e-02	-2.413767069811001420e-04	-2.613870501518249512e-01	-8.391453325748443604e-02	-5.338877439498901367e-03	2.590387361124157906e-03	-2.720147371292114258e-03	1.368631720542907715e-01	-2.733037108555436134e-04	-1.563595607876777649e-03	2.656300493981689215e-04	3.785482374951243401e-03	4.447229148354381323e-04	-5.949923070147633553e-04	1.192264608107507229e-03	4.127596691250801086e-02	-1.872821485449094325e-05	-3.911670137313194573e-05	-3.403111826628446579e-03
-3.088981807231903076e-01	2.023521577939391136e-03	5.563417798839509487e-04	4.222446586936712265e-03	-1.388008531648665667e-04	3.464360954239964485e-03	-2.756353023869451135e-05	2.969371620565652847e-03	3.974089122493751347e-05	6.342150154523551464e-04	-4.758521099574863911e-04	-4.730578977614641190e-03	2.145892940461635590e-03	1.462226629257202148e+00	2.992106834426522255e-03	8.154196257237344980e-05	1.714093327522277832e+00	4.232829451211728156e-05	-7.393641471862792969e-01	8.218387141823768616e-03	1.233762828633189201e-03	-9.299354627728462219e-03	2.298757666721940041e-03	-2.421011216938495636e-03	-3.828823799267411232e-03	-1.168403550982475281e-01	4.429059624671936035e-01	6.433462258428335190e-04	-4.944264073856174946e-04	-2.165913581848144531e-03	1.195361488498747349e-03	3.050142899155616760e-02	-2.184460608987137675e-04	-2.613680958747863770e-01	-8.391509950160980225e-02	-5.338401068001985550e-03	2.589038340374827385e-03	-2.719404175877571106e-03	1.368631720542907715e-01	-2.732269349507987499e-04	-1.529921079054474831e-03	2.596361737232655287e-04	3.760217688977718353e-03	4.446815873961895704e-04	-5.949922488071024418e-04	1.192276831716299057e-03	4.127596691250801086e-02	-5.834111652802675962e-05	-4.086180342710576952e-05	-3.403111826628446579e-03
-3.088980317115783691e-01	2.023521577939391136e-03	5.563385784626007080e-04	4.222436808049678802e-03	-1.388008531648665667e-04	3.533478127792477608e-03	-2.766430770861916244e-05	1.422692537307739258e-01	3.974044011556543410e-05	6.342150154523551464e-04	-4.759925650432705879e-04	-4.730578977614641190e-03	2.145892940461635590e-03	1.462401986122131348e+00	3.669466124847531319e-03	8.154196257237344980e-05	1.714093327522277832e+00	1.504536521679256111e-05	-7.393663525581359863e-01	-5.850658286362886429e-03	1.279349206015467644e-03	-8.350552991032600403e-03	2.404332859441637993e-03	-2.615983597934246063e-03	-3.825886640697717667e-03	-1.168403550982475281e-01	4.430314302444458008e-01	7.184923742897808552e-04	-4.914406454190611839e-04	-2.164926845580339432e-03	1.196722616441547871e-03	3.050141595304012299e-02	-2.087590110022574663e-04	-2.613953053951263428e-01	-8.391445875167846680e-02	-5.339837167412042618e-03	2.590695163235068321e-03	-2.706920029595494270e-03	1.368631720542907715e-01	-2.727555984165519476e-04	-1.509534660726785660e-03	2.592426026239991188e-04	3.806010121479630470e-03	4.446642997208982706e-04	-5.949922488071024418e-04	1.192287541925907135e-03	4.127596691250801086e-02	-6.756639049854129553e-05	-3.799831756623461843e-05	-3.403111826628446579e-03
-3.088980317115783691e-01	2.023521577939391136e-03	5.563385784626007080e-04	4.222436808049678802e-03	-1.388008531648665667e-04	3.533478127792477608e-03	-2.766430770861916244e-05	1.654003560543060303e-01	3.974044011556543410e-05	6.342150154523551464e-04	-4.759925650432705879e-04	-4.730578977614641190e-03	2.145892940461635590e-03	1.462401986122131348e+00	3.669466124847531319e-03	8.154196257237344980e-05	1.714093327522277832e+00	1.504536521679256111e-05	-7.393663525581359863e-01	-5.850658286362886429e-03	1.279349206015467644e-03	-8.350552991032600403e-03	2.404332859441637993e-03	-2.615983597934246063e-03	-3.825886640697717667e-03	-1.168403550982475281e-01	4.430314302444458008e-01	7.184923742897808552e-04	-4.914406454190611839e-04	-2.164926845580339432e-03	1.196722616441547871e-03	3.050141595304012299e-02	-2.087590110022574663e-04	-2.613953053951263428e-01	-8.391445875167846680e-02	-5.339837167412042618e-03	2.590695163235068321e-03	-2.706920029595494270e-03	1.368631720542907715e-01	-2.727555984165519476e-04	-1.509534660726785660e-03	2.592426026239991188e-04	3.806010121479630470e-03	4.446642997208982706e-04	-5.949922488071024418e-04	1.192287541925907135e-03	4.127596691250801086e-02	-6.756639049854129553e-05	-3.799831756623461843e-05	-3.403111826628446579e-03
-3.088990449905395508e-01	2.023521577939391136e-03	5.565924220718443394e-04	4.222439602017402649e-03	-1.388008531648665667e-04	3.529629204422235489e-03	-2.765664066828321666e-05	2.969371620565652847e-03	3.974080391344614327e-05	6.342150154523551464e-04	-4.759073490276932716e-04	-4.730578977614641190e-03	2.145892940461635590e-03	1.462401986122131348e+00	3.663946175947785378e-03	8.154196257237344980e-05	1.714093327522277832e+00	1.520459954917896539e-05	-7.388058304786682129e-01	-5.769819021224975586e-03	1.284450292587280273e-03	-8.511672727763652802e-03	2.263235161080956459e-03	-5.546783213503658772e-04	-3.827727399766445160e-03	-1.165574789047241211e-01	4.430351257324218750e-01	7.214146316982805729e-04	-4.914610763080418110e-04	-2.165368990972638130e-03	1.196361845359206200e-03	3.050144948065280914e-02	-2.246758958790451288e-04	-2.613864839076995850e-01	-8.391445875167846680e-02	-6.546116620302200317e-02	2.587721683084964752e-03	-2.732967957854270935e-03	1.368631720542907715e-01	-2.728701510932296515e-04	-1.705048372969031334e-03	2.592426026239991188e-04	3.800319042056798935e-03	4.447048995643854141e-04	-5.949923070147633553e-04	1.192187541164457798e-03	4.127596691250801086e-02	-6.747103907400742173e-05	-4.041352076455950737e-05	-3.403111826628446579e-03
-3.088982403278350830e-01	2.023521577939391136e-03	5.564139573834836483e-04	4.222440533339977264e-03	-1.388008531648665667e-04	3.532899776473641396e-03	-2.762394979072269052e-05	2.969371620565652847e-03	3.974049104726873338e-05	6.342150154523551464e-04	-4.759437579195946455e-04	-4.730578977614641190e-03	2.145892940461635590e-03	1.462401866912841797e+00	3.661075374111533165e-03	8.154196257237344980e-05	1.714093327522277832e+00	1.507165052316850051e-05	-7.391827106475830078e-01	-5.821764003485441208e-03	1.285119331441819668e-03	-8.576659485697746277e-03	2.293148078024387360e-03	-1.688513788394629955e-03	-3.841554047539830208e-03	-1.168273538351058960e-01	4.430315792560577393e-01	7.225141744129359722e-04	-4.914755118079483509e-04	-2.165231155231595039e-03	1.196424942463636398e-03	3.050190582871437073e-02	-2.123387967003509402e-04	-2.613791823387145996e-01	-8.391445875167846680e-02	-5.961624905467033386e-03	2.584323054179549217e-03	-2.708773361518979073e-03	1.368631720542907715e-01	-2.727604296524077654e-04	-1.608252874575555325e-03	2.592426026239991188e-04	3.800119040533900261e-03	4.447091196198016405e-04	-5.949923070147633553e-04	1.192250521853566170e-03	4.127596691250801086e-02	-4.637145684682764113e-05	-3.931682294933125377e-05	-3.403111826628446579e-03
-3.088982701301574707e-01	2.023521577939391136e-03	5.564090679399669170e-04	4.222450312227010727e-03	-1.388008531648665667e-04	3.543853061273694038e-03	-2.731745189521461725e-05	2.969371620565652847e-03	3.974101127823814750e-05	6.342150154523551464e-04	-4.751476226374506950e-04	-4.730578977614641190e-03	2.145892940461635590e-03	1.461557745933532715e+00	3.627510042861104012e-03	8.154196257237344980e-05	1.714093327522277832e+00	2.146562619600445032e-04	-7.393050789833068848e-01	-5.339816561900079250e-04	1.464606611989438534e-03	-9.286729618906974792e-03	2.312273951247334480e-03	-2.447159495204687119e-03	-3.834401024505496025e-03	-1.171773001551628113e-01	4.430180191993713379e-01	4.763057804666459560e-04	-5.057909293100237846e-04	-2.168440259993076324e-03	1.194853801280260086e-03	3.050128370523452759e-02	-1.933974417624995112e-04	-2.613841295242309570e-01	-8.391471207141876221e-02	-4.687953274697065353e-03	2.589746611192822456e-03	-2.719574375078082085e-03	1.368631720542907715e-01	-2.733033034019172192e-04	-1.571941422298550606e-03	2.592426026239991188e-04	3.799634752795100212e-03	4.446935490705072880e-04	-5.949924234300851822e-04	1.192161813378334045e-03	4.128093272447586060e-02	7.534351607318967581e-05	-3.811106580542400479e-05	-3.403111826628446579e-03
-3.088981211185455322e-01	2.023521577939391136e-03	5.564532475546002388e-04	4.222450777888298035e-03	-1.388008531648665667e-04	3.539863508194684982e-03	-2.734718691499438137e-05	2.969371620565652847e-03	3.974081846536137164e-05	6.342150154523551464e-04	-4.733986279461532831e-04	-4.730578977614641190e-03	2.145892940461635590e-03	1.462204694747924805e+00	3.638810012489557266e-03	8.154196257237344980e-05	1.714093327522277832e+00	4.603283305186778307e-04	-7.393283247947692871e-01	-1.614406704902648926e-03	1.427706098183989525e-03	-9.048578329384326935e-03	2.284464193508028984e-03	-2.168830018490552902e-03	-3.833964467048645020e-03	-1.202408149838447571e-01	4.430010020732879639e-01	5.276404554024338722e-04	-4.973611212335526943e-04	-2.167172031477093697e-03	1.195365912280976772e-03	3.049963340163230896e-02	-2.070771733997389674e-04	-2.613856196403503418e-01	-8.391518890857696533e-02	-5.221681203693151474e-03	2.589007606729865074e-03	-2.748186467215418816e-03	1.368631720542907715e-01	-2.723993675317615271e-04	-1.563191413879394531e-03	2.592426026239991188e-04	3.799959318712353706e-03	4.447140672709792852e-04	-5.949923652224242687e-04	1.192205818369984627e-03	4.127979278564453125e-02	8.755530870985239744e-05	-3.812245631706900895e-05	-3.403111826628446579e-03
-3.088984191417694092e-01	2.023521577939391136e-03	5.566405015997588634e-04	4.222437273710966110e-03	-1.388008531648665667e-04	3.597142174839973450e-03	-2.764019882306456566e-05	2.969371620565652847e-03	3.974045102950185537e-05	1.025613630190491676e-03	-4.740205185953527689e-04	-4.730578977614641190e-03	2.145892940461635590e-03	1.462400674819946289e+00	2.817511558532714844e-03	8.154196257237344980e-05	1.714093327522277832e+00	3.849722634186036885e-05	-7.393470406532287598e-01	3.003283403813838959e-03	1.305816345848143101e-03	-1.033353246748447418e-02	2.319696824997663498e-03	-2.459339797496795654e-03	-3.847732674330472946e-03	-1.168403550982475281e-01	4.426559209823608398e-01	6.081706378608942032e-04	-4.917139303870499134e-04	-2.167083555832505226e-03	1.193303149193525314e-03	3.050129860639572144e-02	-2.189199003623798490e-04	-2.613859176635742188e-01	-8.391471207141876221e-02	-5.161091685295104980e-03	2.587603172287344933e-03	-2.719731768593192101e-03	1.368631720542907715e-01	-2.750098647084087133e-04	-1.538827316835522652e-03	2.600881271064281464e-04	3.805162617936730385e-03	4.447109822649508715e-04	-5.949923070147633553e-04	1.192270894534885883e-03	4.127602279186248779e-02	-4.524615360423922539e-05	-3.806132008321583271e-05	-3.403111826628446579e-03
-3.088980317115783691e-01	2.023521577939391136e-03	5.565625033341348171e-04	4.222434945404529572e-03	-1.388008531648665667e-04	3.558765863999724388e-03	-2.760910865617915988e-05	2.969371620565652847e-03	3.974092032876797020e-05	1.115861814469099045e-03	-4.749510262627154589e-04	-4.730578977614641190e-03	2.145892940461635590e-03	1.462400555610656738e+00	2.561747794970870018e-03	8.154196257237344980e-05	1.714093327522277832e+00	2.324775232409592718e-05	-7.393631935119628906e-01	9.498587809503078461e-03	1.309187151491641998e-03	-8.912919089198112488e-03	2.307905582711100578e-03	-2.589700510725378990e-03	-3.838022937998175621e-03	-1.168403550982475281e-01	4.428295493125915527e-01	6.429302156902849674e-04	-4.916529287584125996e-04	-2.166723133996129036e-03	1.193738193251192570e-03	3.050079569220542908e-02	-2.146671322407200933e-04	-2.613932788372039795e-01	-8.391524106264114380e-02	-4.629008471965789795e-03	2.590297255665063858e-03	-2.724899910390377045e-03	1.368631720542907715e-01	-2.735556045081466436e-04	-1.520091551356017590e-03	2.598744467832148075e-04	3.805024782195687294e-03	4.447077517397701740e-04	-5.949922488071024418e-04	1.192283700220286846e-03	4.127598926424980164e-02	-4.404409264679998159e-05	-3.812232171185314655e-05	-3.403111826628446579e-03
-3.088982999324798584e-01	2.023521577939391136e-03	5.564052262343466282e-04	4.222457297146320343e-03	-1.388008531648665667e-04	3.527770051732659340e-03	-2.755804598564282060e-05	2.969371620565652847e-03	3.974072387791238725e-05	6.342150154523551464e-04	-4.754698020406067371e-04	-4.730578977614641190e-03	2.145892940461635590e-03	1.462401270866394043e+00	3.669185796752572060e-03	8.154196257237344980e-05	1.714093327522277832e+00	1.704306487226858735e-05	-7.387080788612365723e-01	-4.268007352948188782e-03	1.565091195516288280e-03	-8.634483441710472107e-03	2.284550340846180916e-03	-1.778406091034412384e-03	-1.013868525624275208e-01	-1.168403550982475281e-01	4.430311620235443115e-01	7.229776238091289997e-04	-4.926645196974277496e-04	-2.165313344448804855e-03	1.193319214507937431e-03	3.050175309181213379e-02	-2.030057512456551194e-04	-2.613836824893951416e-01	-8.391447365283966064e-02	-5.337364505976438522e-03	2.589412033557891846e-03	-2.742641838267445564e-03	1.368631720542907715e-01	-2.729027473833411932e-04	-1.562895951792597771e-03	2.592926612123847008e-04	3.800520673394203186e-03	5.740589695051312447e-04	-5.949923070147633553e-04	1.192222698591649532e-03	4.127596691250801086e-02	-6.732733891112729907e-05	-3.881697557517327368e-05	-3.403111826628446579e-03
-3.088981509208679199e-01	2.023521577939391136e-03	5.564098828472197056e-04	4.222443327307701111e-03	-1.388008531648665667e-04	3.533194074407219887e-03	-2.756890899036079645e-05	2.969371620565652847e-03	3.974058927269652486e-05	6.342150154523551464e-04	-4.755520494654774666e-04	-4.730578977614641190e-03	2.145892940461635590e-03	1.462401747703552246e+00	3.669435391202569008e-03	8.154196257237344980e-05	1.714093327522277832e+00	5.035674257669597864e-05	-7.389515638351440430e-01	-1.513818977400660515e-03	1.347653102129697800e-03	-8.529145270586013794e-03	2.379464916884899139e-03	1.680921530351042747e-03	-4.491376131772994995e-02	-1.168403550982475281e-01	4.430298507213592529e-01	7.275118841789662838e-04	-4.950357251800596714e-04	-2.165126381441950798e-03	1.193784060887992382e-03	3.050209209322929382e-02	-2.055275253951549530e-04	-2.613899409770965576e-01	-8.391445875167846680e-02	-5.339521449059247971e-03	2.589453477412462234e-03	-2.755855675786733627e-03	1.368631720542907715e-01	-2.728999243117868900e-04	-1.589357736520469189e-03	2.592787204775959253e-04	3.801055951043963432e-03	6.223538075573742390e-04	-5.949923070147633553e-04	1.192235737107694149e-03	4.127596691250801086e-02	-5.280014738673344254e-05	-4.017188985017128289e-05	-3.403111826628446579e-03
-3.088988661766052246e-01	2.023521577939391136e-03	5.582306184805929661e-04	4.222471266984939575e-03	-1.388008531648665667e-04	3.518808865919709206e-03	-4.188272214378230274e-05	2.969371620565652847e-03	3.974094579461961985e-05	6.342150154523551464e-04	-4.755864501930773258e-04	-4.730578977614641190e-03	2.145892940461635590e-03	1.462384939193725586e+00	3.325385740026831627e-03	8.154196257237344980e-05	1.714093327522277832e+00	6.579235923709347844e-05	-7.393664121627807617e-01	-5.424204282462596893e-03	1.309811137616634369e-03	-8.800999261438846588e-03	-1.165854744613170624e-02	-1.828034874051809311e-03	-1.908259582705795765e-03	-1.167622357606887817e-01	4.429499804973602295e-01	7.018814212642610073e-04	-4.927422851324081421e-04	-2.165946643799543381e-03	1.193919568322598934e-03	3.050349466502666473e-02	-2.199586742790415883e-04	-2.613923251628875732e-01	-8.391446620225906372e-02	2.263962291181087494e-02	2.590390155091881752e-03	-2.791703213006258011e-03	1.368631720542907715e-01	-2.740270574577152729e-04	-1.549371401779353619e-03	2.704543294385075569e-04	3.804211039096117020e-03	4.447628743946552277e-04	-5.949925398454070091e-04	1.192063442431390285e-03	4.127596691250801086e-02	-6.609808042412623763e-05	-4.066544715897180140e-05	-3.403111826628446579e-03
-3.088991045951843262e-01	2.023521577939391136e-03	5.586558836512267590e-04	4.222436808049678802e-03	-1.388008531648665667e-04	3.516393247991800308e-03	-3.377798202564008534e-05	2.969371620565652847e-03	3.974066930823028088e-05	6.342150154523551464e-04	-4.740596050396561623e-04	-4.730578977614641190e-03	2.145892940461635590e-03	1.462401628494262695e+00	3.529997309669852257e-03	8.154196257237344980e-05	1.714093327522277832e+00	1.737654929456766695e-05	-7.393664717674255371e-01	7.687344681471586227e-03	1.342578558251261711e-03	-8.763457648456096649e-03	-1.119248718023300171e-01	-2.526656491681933403e-03	-2.842303132638335228e-03	-1.167937368154525757e-01	4.429379999637603760e-01	6.362347630783915520e-04	-4.921426880173385143e-04	-2.170519437640905380e-03	1.193090341985225677e-03	3.050233796238899231e-02	-2.134828682756051421e-04	-2.613861262798309326e-01	-8.391447365283966064e-02	-4.679301753640174866e-03	2.586616901680827141e-03	-2.727774670347571373e-03	1.368631720542907715e-01	-2.736526075750589371e-04	-1.700884196907281876e-03	2.691114204935729504e-04	3.766775364056229591e-03	4.447422979865223169e-04	-5.949922488071024418e-04	1.192254945635795593e-03	4.127596691250801086e-02	-6.165973900351673365e-05	-3.843189915642142296e-05	-3.403111826628446579e-03
-3.088983297348022461e-01	2.023521577939391136e-03	5.566771142184734344e-04	4.222450777888298035e-03	-1.388008531648665667e-04	3.530999179929494858e-03	-2.608209069876465946e-05	2.969371620565652847e-03	3.974126593675464392e-05	6.342150154523551464e-04	-4.749573417939245701e-04	-4.730578977614641190e-03	2.145892940461635590e-03	1.462401151657104492e+00	2.768500708043575287e-03	8.154196257237344980e-05	1.714093327522277832e+00	1.767598405422177166e-05	-7.393552660942077637e-01	-5.169941112399101257e-03	1.413459889590740204e-03	-1.026962790638208389e-02	2.391821006312966347e-03	-2.453447785228490829e-03	-3.308470593765377998e-03	-1.168403550982475281e-01	4.429064989089965820e-01	7.247126777656376362e-04	-4.921507206745445728e-04	-2.165166661143302917e-03	1.196216326206922531e-03	3.050139173865318298e-02	-2.093083894578740001e-04	-2.613916397094726562e-01	-8.391453325748443604e-02	-5.338116548955440521e-03	2.589616924524307251e-03	-2.773967105895280838e-03	1.368631720542907715e-01	-2.731497515924274921e-04	-1.540982630103826523e-03	2.725036465562880039e-04	3.791872877627611160e-03	1.494530355557799339e-03	-5.949923070147633553e-04	1.192259951494634151e-03	4.127596691250801086e-02	3.666380871436558664e-05	-3.980960536864586174e-05	-3.403111826628446579e-03
-3.088982105255126953e-01	2.023521577939391136e-03	5.566679174080491066e-04	4.222440067678689957e-03	-1.388008531648665667e-04	3.515440039336681366e-03	-2.666018372110556811e-05	2.969371620565652847e-03	3.974112041760236025e-05	6.342150154523551464e-04	-4.749537620227783918e-04	-4.730578977614641190e-03	2.145892940461635590e-03	1.462401270866394043e+00	2.883239416405558586e-03	8.154196257237344980e-05	1.714093327522277832e+00	1.962520036613568664e-05	-7.393490076065063477e-01	-4.143931437283754349e-03	1.435940735973417759e-03	-9.311269968748092651e-03	2.398087177425622940e-03	-2.481440315023064613e-03	-3.791492432355880737e-03	-1.168403550982475281e-01	4.429729878902435303e-01	7.239512633532285690e-04	-4.958725767210125923e-04	-2.165168523788452148e-03	1.195964054204523563e-03	3.050138987600803375e-02	-2.129257773049175739e-04	-2.613866925239562988e-01	-8.391455560922622681e-02	-5.338499788194894791e-03	2.589688636362552643e-03	-2.773476066067814827e-03	1.368631720542907715e-01	-2.729945408646017313e-04	-1.516218064352869987e-03	2.902037231251597404e-04	3.802871797233819962e-03	1.328320009633898735e-03	-5.949923070147633553e-04	1.192249124869704247e-03	4.127596691250801086e-02	1.896718822536058724e-05	-3.877315248246304691e-05	-3.403111826628446579e-03
-3.088991940021514893e-01	2.023521577939391136e-03	5.572370137088000774e-04	4.222430754452943802e-03	-1.388008531648665667e-04	3.529789159074425697e-03	2.525969408452510834e-03	2.969371620565652847e-03	3.974054197897203267e-05	6.342150154523551464e-04	-4.757364513352513313e-04	-4.730578977614641190e-03	2.145892940461635590e-03	1.462233066558837891e+00	3.665020689368247986e-03	8.154196257237344980e-05	1.714093327522277832e+00	1.515625535830622539e-05	-7.393628358840942383e-01	-5.710417404770851135e-03	1.660361187532544136e-03	-8.505018427968025208e-03	2.371747512370347977e-03	-2.354357857257127762e-03	-3.418651176616549492e-03	-1.168403550982475281e-01	4.427809119224548340e-01	1.130599412135779858e-03	-4.919020575471222401e-04	-2.165653510019183159e-03	1.195482560433447361e-03	-4.856071248650550842e-02	-2.019397215917706490e-04	-2.613905668258666992e-01	-8.391445875167846680e-02	-2.935378067195415497e-02	2.590074902400374413e-03	-2.707874402403831482e-03	1.368631720542907715e-01	-2.743973454926162958e-04	-1.558971358463168144e-03	2.592426026239991188e-04	3.261555917561054230e-03	4.448819672688841820e-04	-5.949923070147633553e-04	1.192287541925907135e-03	4.133126139640808105e-02	-6.731625035172328353e-05	-3.800428385147824883e-05	-3.403111826628446579e-03
-3.088983297348022461e-01	2.023521577939391136e-03	5.567389307543635368e-04	4.222431220114231110e-03	-1.388008531648665667e-04	3.531043883413076401e-03	4.989196546375751495e-03	2.969371620565652847e-03	3.974053106503561139e-05	6.342150154523551464e-04	-4.757737042382359505e-04	-4.730578977614641190e-03	2.145892940461635590e-03	1.462400197982788086e+00	3.668454708531498909e-03	8.154196257237344980e-05	1.714093327522277832e+00	1.516918564448133111e-05	-7.393670082092285156e-01	-5.398835521191358566e-03	1.804569503292441368e-03	-8.523195981979370117e-03	2.398135839030146599e-03	-2.551940735429525375e-03	9.280208032578229904e-04	-1.168403550982475281e-01	4.428837001323699951e-01	7.596997893415391445e-04	-4.918769700452685356e-04	-2.165328944101929665e-03	1.195796299725770950e-03	-2.166726440191268921e-02	-2.075123775284737349e-04	-2.613913118839263916e-01	-8.391446620225906372e-02	-5.021037161350250244e-02	2.590264193713665009e-03	-2.711520530283451080e-03	1.368631720542907715e-01	-2.743871009442955256e-04	-1.570838969200849533e-03	2.592426026239991188e-04	3.671347163617610931e-03	4.452623834367841482e-04	-5.949923070147633553e-04	1.192287425510585308e-03	4.137604311108589172e-02	-6.717987707816064358e-05	-3.801652201218530536e-05	-3.403111826628446579e-03
-3.089030086994171143e-01	2.023521577939391136e-03	5.567672778852283955e-04	4.222455900162458420e-03	-7.833188772201538086e-02	3.539508674293756485e-03	-2.137420415238011628e-05	2.969371620565652847e-03	3.974122955696657300e-05	6.342150154523551464e-04	-4.719677090179175138e-04	-4.730578977614641190e-03	2.145892940461635590e-03	1.462242364883422852e+00	-4.407482920214533806e-04	8.154196257237344980e-05	1.714093327522277832e+00	1.949374927789904177e-05	-7.393038868904113770e-01	-7.407161593437194824e-02	2.213275758549571037e-03	-9.796800091862678528e-03	1.954461215063929558e-03	3.430248470976948738e-03	-3.550116438418626785e-03	-1.168403550982475281e-01	4.430076181888580322e-01	4.103789979126304388e-04	-4.963736864738166332e-04	-2.169338753446936607e-03	1.190162496641278267e-03	3.050341457128524780e-02	-4.282512527424842119e-04	-2.613461613655090332e-01	-8.391445875167846680e-02	-5.322352983057498932e-03	2.582915127277374268e-03	-2.802900504320859909e-03	1.368631720542907715e-01	-2.692280977498739958e-04	-2.096166601404547691e-03	2.592426026239991188e-04	3.738477593287825584e-03	7.119046058505773544e-04	-5.949924816377460957e-04	1.192045747302472591e-03	4.127926751971244812e-02	3.506817738525569439e-04	-4.871403143624775112e-05	-3.403111826628446579e-03
-3.088999688625335693e-01	2.023521577939391136e-03	5.568755441345274448e-04	4.222481045871973038e-03	-3.136995434761047363e-02	3.542539197951555252e-03	-2.060389124380890280e-05	2.969371620565652847e-03	3.974122228100895882e-05	6.342150154523551464e-04	-4.708571359515190125e-04	-4.730578977614641190e-03	2.145892940461635590e-03	1.462226033210754395e+00	-2.637981669977307320e-04	8.154196257237344980e-05	1.714093327522277832e+00	1.838609568949323148e-05	-7.392740845680236816e-01	-1.057438999414443970e-01	1.978098880499601364e-03	-1.023354288190603256e-02	2.224191557615995407e-03	-8.625118789495900273e-05	-2.913136500865221024e-03	-1.168403550982475281e-01	4.429542422294616699e-01	4.487866244744509459e-04	-4.963580868206918240e-04	-2.169534098356962204e-03	1.190454233437776566e-03	3.050367906689643860e-02	-3.634658351074904203e-04	-2.613453865051269531e-01	-8.391446620225906372e-02	-5.322376266121864319e-03	2.583193359896540642e-03	-2.789090853184461594e-03	1.368631720542907715e-01	-2.717300376389175653e-04	-1.678659347817301750e-03	2.592426026239991188e-04	3.693248145282268524e-03	4.887636168859899044e-04	-5.949924234300851822e-04	1.192113501019775867e-03	4.130231216549873352e-02	2.219993184553459287e-04	-4.185607394902035594e-05	-3.403111826628446579e-03
-3.088980317115783691e-01	2.023521577939391136e-03	5.563385784626007080e-04	4.222436808049678802e-03	-1.388008531648665667e-04	3.533478127792477608e-03	-2.766430770861916244e-05	2.969371620565652847e-03	3.974044011556543410e-05	6.342150154523551464e-04	-4.759925650432705879e-04	-4.730578977614641190e-03	2.145892940461635590e-03	1.462401986122131348e+00	3.669466124847531319e-03	8.154196257237344980e-05	1.714093327522277832e+00	3.960377871990203857e-01	-7.393663525581359863e-01	-5.850658286362886429e-03	1.279349206015467644e-03	-8.350552991032600403e-03	2.404332859441637993e-03	-2.615983597934246063e-03	-3.825886640697717667e-03	-1.168403550982475281e-01	4.430314302444458008e-01	7.184923742897808552e-04	-4.914406454190611839e-04	-2.164926845580339432e-03	1.196722616441547871e-03	3.050141595304012299e-02	-2.087590110022574663e-04	-2.613953053951263428e-01	-8.391445875167846680e-02	-5.339837167412042618e-03	2.590695163235068321e-03	-2.706920029595494270e-03	1.368631720542907715e-01	-2.727555984165519476e-04	-1.509534660726785660e-03	2.592426026239991188e-04	3.806010121479630470e-03	4.446642997208982706e-04	-5.949922488071024418e-04	1.192287541925907135e-03	4.127596691250801086e-02	-6.756639049854129553e-05	-3.799831756623461843e-05	-3.403111826628446579e-03
-3.088980317115783691e-01	2.023521577939391136e-03	5.563385784626007080e-04	4.222436808049678802e-03	-1.388008531648665667e-04	3.533478127792477608e-03	-2.766430770861916244e-05	2.969371620565652847e-03	3.974044011556543410e-05	6.342150154523551464e-04	-4.759925650432705879e-04	-4.730578977614641190e-03	2.145892940461635590e-03	1.462401986122131348e+00	3.669466124847531319e-03	8.154196257237344980e-05	1.714093327522277832e+00	9.437478184700012207e-01	-7.393663525581359863e-01	-5.850658286362886429e-03	1.279349206015467644e-03	-8.350552991032600403e-03	2.404332859441637993e-03	-2.615983597934246063e-03	-3.825886640697717667e-03	-1.168403550982475281e-01	4.430314302444458008e-01	7.184923742897808552e-04	-4.914406454190611839e-04	-2.164926845580339432e-03	1.196722616441547871e-03	3.050141595304012299e-02	-2.087590110022574663e-04	-2.613953053951263428e-01	-8.391445875167846680e-02	-5.339837167412042618e-03	2.590695163235068321e-03	-2.706920029595494270e-03	1.368631720542907715e-01	-2.727555984165519476e-04	-1.509534660726785660e-03	2.592426026239991188e-04	3.806010121479630470e-03	4.446642997208982706e-04	-5.949922488071024418e-04	1.192287541925907135e-03	4.127596691250801086e-02	-6.756639049854129553e-05	-3.799831756623461843e-05	-3.403111826628446579e-03
-3.088988065719604492e-01	2.023521577939391136e-03	5.570170469582080841e-04	4.222450777888298035e-03	-1.388008531648665667e-04	3.559528384357690811e-03	-2.739520459726918489e-05	2.969371620565652847e-03	3.974068022216670215e-05	6.342150154523551464e-04	-4.749556537717580795e-04	-4.730578977614641190e-03	2.145892940461635590e-03	1.462249875068664551e+00	3.576018614694476128e-03	8.154196257237344980e-05	1.714093327522277832e+00	4.109895962756127119e-05	-7.393476963043212891e-01	-5.711220670491456985e-03	1.438487786799669266e-03	-8.702358230948448181e-03	2.221118891611695290e-03	-2.474196720868349075e-03	-3.339443821460008621e-03	-1.168403625488281250e-01	6.641261577606201172e-01	7.068454870022833347e-04	2.855627611279487610e-02	-2.165867248550057411e-03	1.193318283185362816e-03	3.050143830478191376e-02	-1.957487402250990272e-04	-2.613795995712280273e-01	-8.391448110342025757e-02	1.026292331516742706e-02	2.584796166047453880e-03	-2.710023894906044006e-03	1.368631720542907715e-01	2.162818418582901359e-04	-1.579087576828896999e-03	2.594332909211516380e-04	3.793939016759395599e-03	4.448008548934012651e-04	-5.949923070147633553e-04	1.192279742099344730e-03	4.131580144166946411e-02	3.709004204210941680e-06	-4.048220944241620600e-05	-3.403111826628446579e-03
-3.088983297348022461e-01	2.023521577939391136e-03	5.565917235799133778e-04	4.222448915243148804e-03	-1.388008531648665667e-04	3.577682189643383026e-03	-2.813291393977124244e-05	2.969371620565652847e-03	3.974060382461175323e-05	6.342150154523551464e-04	-4.749546351376920938e-04	-4.730578977614641190e-03	2.145892940461635590e-03	1.462170243263244629e+00	3.525143722072243690e-03	8.154196257237344980e-05	5.838513970375061035e-01	3.723553163581527770e-05	-7.393521666526794434e-01	-5.702182184904813766e-03	1.344163902103900909e-03	-8.514163084328174591e-03	2.356964629143476486e-03	-2.669346984475851059e-03	-3.452107543125748634e-03	-1.168403550982475281e-01	4.827989935874938965e-01	5.941868876107037067e-04	1.491655781865119934e-02	-2.165987156331539154e-03	1.193731091916561127e-03	3.050142899155616760e-02	-1.898351911222562194e-04	-2.613829076290130615e-01	-8.391447365283966064e-02	1.010251417756080627e-01	2.588661387562751770e-03	-2.710096305236220360e-03	1.368631720542907715e-01	1.951569109223783016e-03	-1.600581803359091282e-03	2.593678073026239872e-04	3.775521880015730858e-03	4.447863320820033550e-04	-5.949923070147633553e-04	1.192269497551023960e-03	4.128433018922805786e-02	-5.058992974227294326e-05	-4.359591912361793220e-05	-3.403111826628446579e-03
-3.088980317115783691e-01	2.023521577939391136e-03	5.563395097851753235e-04	4.222437273710966110e-03	-1.388008531648665667e-04	3.550893161445856094e-03	-2.762571966741234064e-05	2.969371620565652847e-03	3.974044011556543410e-05	6.342150154523551464e-04	-4.759127041324973106e-04	-4.730578977614641190e-03	2.145892940461635590e-03	1.462401986122131348e+00	3.669463098049163818e-03	8.154196257237344980e-05	1.714093327522277832e+00	1.504538067820249125e-05	-7.393663525581359863e-01	-5.836097523570060730e-03	1.279377494938671589e-03	-8.387569338083267212e-03	2.404230879619717598e-03	-2.610526746138930321e-03	-3.825889201834797859e-03	-1.168403550982475281e-01	4.430323243141174316e-01	7.185064023360610008e-04	-4.914443707093596458e-04	-2.164928009733557701e-03	1.196721917949616909e-03	3.050141595304012299e-02	-2.087410393869504333e-04	-2.613953053951263428e-01	-8.391445875167846680e-02	-5.339837167412042618e-03	2.590695163235068321e-03	-2.706923289224505424e-03	1.368631720542907715e-01	-2.727561222855001688e-04	-1.513209077529609203e-03	2.592426026239991188e-04	3.806010121479630470e-03	4.446642997208982706e-04	-5.949922488071024418e-04	1.192287541925907135e-03	4.127596691250801086e-02	-6.756639049854129553e-05	-3.799832120421342552e-05	-3.403111826628446579e-03
-3.088980317115783691e-01	2.023521577939391136e-03	5.563388112932443619e-04	4.222436808049678802e-03	-1.388008531648665667e-04	3.622133284807205200e-03	-2.765676617855206132e-05	2.969371620565652847e-03	3.974044011556543410e-05	6.342150154523551464e-04	-4.758705326821655035e-04	-4.730578977614641190e-03	2.145892940461635590e-03	1.462401986122131348e+00	3.669465659186244011e-03	8.154196257237344980e-05	1.714093327522277832e+00	1.504541069152764976e-05	-7.393662333488464355e-01	-5.848166532814502716e-03	1.279416726902127266e-03	-8.363801054656505585e-03	2.404257655143737793e-03	-2.614755416288971901e-03	-3.825888037681579590e-03	-1.168403550982475281e-01	4.430314898490905762e-01	7.185018621385097504e-04	-4.914498422294855118e-04	-2.164929872378706932e-03	1.196721568703651428e-03	3.050141595304012299e-02	-2.087471511913463473e-04	-2.613952457904815674e-01	-8.391445875167846680e-02	-5.339837167412042618e-03	2.590694697573781013e-03	-2.706920262426137924e-03	1.368631720542907715e-01	-2.727556566242128611e-04	-1.509933732450008392e-03	2.592426026239991188e-04	3.806009655818343163e-03	4.446642997208982706e-04	-5.949922488071024418e-04	1.192287541925907135e-03	4.127596691250801086e-02	-6.756639049854129553e-05	-3.799832484219223261e-05	-3.403111826628446579e-03
-3.089011609554290771e-01	2.023521577939391136e-03	5.580681026913225651e-04	4.222439602017402649e-03	-1.388008531648665667e-04	3.509030910208821297e-03	-2.555118589953053743e-05	2.969371620565652847e-03	3.974125138483941555e-05	6.342150154523551464e-04	-4.741632437799125910e-04	-4.730578977614641190e-03	2.145892940461635590e-03	1.461955428123474121e+00	3.458472900092601776e-03	8.154196257237344980e-05	1.714093327522277832e+00	1.554162918182555586e-05	-7.393110990524291992e-01	-5.192546639591455460e-03	1.498942147009074688e-03	-9.026875719428062439e-03	2.118717180564999580e-03	-1.690710894763469696e-03	1.035271678119897842e-03	-1.164106577634811401e-01	4.430610239505767822e-01	6.347647286020219326e-04	-4.918563063256442547e-04	-2.168812323361635208e-03	1.193769159726798534e-03	3.050928376615047455e-02	-6.937233847565948963e-04	-2.613682150840759277e-01	-8.391448110342025757e-02	-5.261721089482307434e-03	2.588132862001657486e-03	-2.726385369896888733e-03	1.368631720542907715e-01	-2.702375350054353476e-04	-1.984082860872149467e-03	2.592426026239991188e-04	3.717293962836265564e-03	4.988616565242409706e-04	-5.949922488071024418e-04	1.192260417155921459e-03	4.132215306162834167e-02	1.754936238285154104e-04	-4.576618084684014320e-05	-3.403111826628446579e-03
-3.089008331298828125e-01	2.023521577939391136e-03	5.628973012790083885e-04	4.222461022436618805e-03	-1.388008531648665667e-04	3.599983407184481621e-03	-2.375121584918815643e-05	2.969371620565652847e-03	3.974162245867773890e-05	6.342150154523551464e-04	-4.749716026708483696e-04	-4.730578977614641190e-03	2.145892940461635590e-03	1.462382197380065918e+00	3.350156825035810471e-03	8.154196257237344980e-05	1.714093327522277832e+00	1.538705146231222898e-05	-7.392982840538024902e-01	-4.830854013562202454e-03	1.475176308304071426e-03	-9.238108061254024506e-03	1.981877721846103668e-03	-1.828969456255435944e-03	-8.681787585373967886e-05	-1.164095103740692139e-01	4.430676400661468506e-01	6.364263826981186867e-04	-4.923371598124504089e-04	-2.168195089325308800e-03	1.193151343613862991e-03	3.050524741411209106e-02	-2.737217582762241364e-04	-2.613640129566192627e-01	-8.391447365283966064e-02	-4.478285089135169983e-03	2.588049275800585747e-03	-2.799711888656020164e-03	1.368631720542907715e-01	-2.720309421420097351e-04	-1.771120005287230015e-03	2.592426026239991188e-04	3.719256026670336723e-03	5.262088961899280548e-04	-5.949923652224242687e-04	1.192200346849858761e-03	4.128781706094741821e-02	2.759490453172475100e-04	-4.622104461304843426e-05	-3.403111826628446579e-03
-3.088991045951843262e-01	2.023521577939391136e-03	5.566368927247822285e-04	4.222468007355928421e-03	-1.388008531648665667e-04	3.559732344001531601e-03	-2.560888242442160845e-05	2.969371620565652847e-03	3.974200808443129063e-05	6.342150154523551464e-04	-4.746528575196862221e-04	-4.730578977614641190e-03	2.145892940461635590e-03	1.462400913238525391e+00	2.927480265498161316e-03	8.154196257237344980e-05	1.714093327522277832e+00	6.419445708161219954e-05	-7.392775416374206543e-01	1.311224047094583511e-02	1.315204077400267124e-03	-1.162038743495941162e-02	2.344928216189146042e-03	-2.108068205416202545e-03	-3.188793314620852470e-03	-1.168403550982475281e-01	4.422982931137084961e-01	7.533553871326148510e-04	-5.001736572012305260e-04	-2.166296355426311493e-03	1.192912342958152294e-03	3.050158172845840454e-02	-1.919357455335557461e-04	-2.613722085952758789e-01	-8.391521126031875610e-02	-5.254957359284162521e-03	2.584200585260987282e-03	-2.832901431247591972e-03	1.368631720542907715e-01	-2.737285103648900986e-04	-1.631458988413214684e-03	7.957360357977449894e-04	3.693338716402649879e-03	5.059052491560578346e-04	-5.949923652224242687e-04	1.191995688714087009e-03	4.127596691250801086e-02	5.830592635902576149e-05	-3.940650276490487158e-05	-3.403111826628446579e-03
-3.088991045951843262e-01	2.023521577939391136e-03	5.576222320087254047e-04	4.222440999001264572e-03	-1.388008531648665667e-04	3.478688187897205353e-03	-2.626767491165082902e-05	2.969371620565652847e-03	3.974202627432532609e-05	6.342150154523551464e-04	-4.751421511173248291e-04	-4.730578977614641190e-03	2.145892940461635590e-03	1.462400913238525391e+00	2.815607003867626190e-03	8.154196257237344980e-05	1.714093327522277832e+00	5.911873813602142036e-05	-7.393285036087036133e-01	-2.510739723220467567e-03	1.367962686344981194e-03	-1.444809790700674057e-02	2.367887180298566818e-03	-2.110330387949943542e-03	-3.017385490238666534e-03	-1.168403550982475281e-01	4.413796067237854004e-01	7.533802418038249016e-04	-4.945115651935338974e-04	-2.167412545531988144e-03	1.189540838822722435e-03	3.050141409039497375e-02	-1.920993963722139597e-04	-2.613732516765594482e-01	-8.391528576612472534e-02	-5.292471498250961304e-03	2.585751237347722054e-03	-2.828467637300491333e-03	1.368631720542907715e-01	-2.740292693488299847e-04	-1.622371259145438671e-03	1.524090883322060108e-03	3.687245771288871765e-03	4.553987819235771894e-04	-5.949922488071024418e-04	1.191954594105482101e-03	4.127596691250801086e-02	4.121108577237464488e-05	-4.183941200608387589e-05	-3.403111826628446579e-03
-3.088983893394470215e-01	2.023521577939391136e-03	5.564641905948519707e-04	4.222431220114231110e-03	-1.388008531648665667e-04	3.513721050694584846e-03	-2.497470450180117041e-05	2.969371620565652847e-03	3.974086212110705674e-05	6.342150154523551464e-04	-4.751175292767584324e-04	-4.730578977614641190e-03	2.145892940461635590e-03	1.462399840354919434e+00	3.097290871664881706e-03	8.154196257237344980e-05	1.714093327522277832e+00	1.536910713184624910e-05	-7.393594384193420410e-01	-3.366993973031640053e-03	1.360520604066550732e-03	-8.919098414480686188e-03	2.297513186931610107e-03	-2.438645809888839722e-03	-3.789887996390461922e-03	-1.168403550982475281e-01	4.430316388607025146e-01	7.218638784252107143e-04	-4.932442097924649715e-04	-2.165220445021986961e-03	1.195144024677574635e-03	3.050552308559417725e-02	-1.991680474020540714e-04	-2.613669335842132568e-01	-8.391446620225906372e-02	-5.284064449369907379e-03	2.587636699900031090e-03	-2.741171978414058685e-03	1.368631720542907715e-01	-2.757867041509598494e-04	-1.568714156746864319e-03	2.592426026239991188e-04	3.793163923546671867e-03	4.447037354111671448e-04	-5.949923070147633553e-04	1.192247611470520496e-03	4.138585180044174194e-02	-5.219770537223666906e-05	-3.936616849387064576e-05	-3.403111826628446579e-03
-3.088985383510589600e-01	2.023521577939391136e-03	5.567771731875836849e-04	4.222438205033540726e-03	-1.388008531648665667e-04	3.499802667647600174e-03	-2.498118374205660075e-05	2.969371620565652847e-03	3.974121864303015172e-05	6.342150154523551464e-04	-4.745301266666501760e-04	-4.730578977614641190e-03	2.145892940461635590e-03	1.462401509284973145e+00	3.102462971583008766e-03	8.154196257237344980e-05	1.714093327522277832e+00	2.393297290836926550e-05	-7.393262982368469238e-01	-4.571636207401752472e-03	1.375115825794637203e-03	-1.671270653605461121e-02	2.270355587825179100e-03	-2.344702370464801788e-03	-3.791533643379807472e-03	-1.168403550982475281e-01	4.430319666862487793e-01	7.165697170421481133e-04	-4.954576725140213966e-04	-2.165251644328236580e-03	1.194484764710068703e-03	3.050293214619159698e-02	-2.019948151428252459e-04	-2.613783180713653564e-01	-8.391445875167846680e-02	-5.153145641088485718e-03	2.587622962892055511e-03	-2.734413836151361465e-03	1.368631720542907715e-01	-2.731870335992425680e-04	-1.592284766957163811e-03	2.592426026239991188e-04	3.792546223849058151e-03	4.446951788850128651e-04	-5.949923070147633553e-04	1.192172989249229431e-03	4.137406870722770691e-02	-4.757188798976130784e-05	-3.883627869072370231e-05	-3.403111826628446579e-03
-3.088981807231903076e-01	2.023521577939391136e-03	5.570430657826364040e-04	4.222449380904436111e-03	-1.388008531648665667e-04	3.635490313172340393e-03	-5.122581205796450377e-05	2.969371620565652847e-03	3.974054925492964685e-05	6.342150154523551464e-04	-4.725547623820602894e-04	-4.730578977614641190e-03	2.145892940461635590e-03	1.462400674819946289e+00	9.181257919408380985e-04	8.154196257237344980e-05	1.714093327522277832e+00	1.554487971588969231e-05	-7.393651604652404785e-01	-1.168849878013134003e-02	1.501237391494214535e-03	-1.003249827772378922e-02	2.294823760166764259e-03	-2.580656437203288078e-03	-3.301387885585427284e-03	-1.168403550982475281e-01	4.427299201488494873e-01	6.347610615193843842e-04	-4.211608029436320066e-04	-2.165958285331726074e-03	1.192979863844811916e-03	3.050075285136699677e-02	-2.177638234570622444e-04	-2.613551020622253418e-01	-8.391490578651428223e-02	-5.337491631507873535e-03	2.583131194114685059e-03	-2.719838172197341919e-03	1.368631720542907715e-01	-2.733238507062196732e-04	-1.515188254415988922e-03	2.592426026239991188e-04	3.804831765592098236e-03	4.453599394764751196e-04	-5.949922488071024418e-04	1.191463437862694263e-03	4.127664864063262939e-02	-6.447541090892627835e-05	-3.807692337431944907e-05	-3.403111826628446579e-03
-3.088986277580261230e-01	2.023521577939391136e-03	5.566152394749224186e-04	4.222444724291563034e-03	-1.388008531648665667e-04	3.657649038359522820e-03	-3.411613579373806715e-05	2.969371620565652847e-03	3.974178980570286512e-05	6.342150154523551464e-04	-4.756237904075533152e-04	-4.730578977614641190e-03	2.145892940461635590e-03	1.462401151657104492e+00	3.615566762164235115e-03	8.154196257237344980e-05	1.714093327522277832e+00	3.173830191371962428e-05	-7.393643856048583984e-01	-3.327479586005210876e-02	1.281621051020920277e-03	-8.440479636192321777e-03	2.363182371482253075e-03	-2.491787541657686234e-03	-3.698994405567646027e-03	-1.168403550982475281e-01	4.429583549499511719e-01	7.014773436821997166e-04	-1.624619617359712720e-04	-2.166079822927713394e-03	1.190067152492702007e-03	3.050011955201625824e-02	-2.105649473378434777e-04	-2.613942325115203857e-01	-8.391463756561279297e-02	-5.338118877261877060e-03	2.590142656117677689e-03	-2.707429928705096245e-03	1.368631720542907715e-01	-2.727844112087041140e-04	-1.711038989014923573e-03	2.592426026239991188e-04	3.805600106716156006e-03	4.462487995624542236e-04	-5.949922488071024418e-04	1.192243653349578381e-03	4.128010943531990051e-02	-5.748744297306984663e-05	-3.810742418863810599e-05	-3.403111826628446579e-03
-5.161916017532348633e-01	2.023521577939391136e-03	5.570492357946932316e-04	4.222443792968988419e-03	-1.388008531648665667e-04	3.512356895953416824e-03	-2.683558159333188087e-05	2.969371620565652847e-03	3.974180435761809349e-05	6.342150154523551464e-04	-4.743654571939259768e-04	-4.730578977614641190e-03	2.145892940461635590e-03	1.462401747703552246e+00	2.208926249295473099e-03	-5.611774977296590805e-04	1.714093327522277832e+00	2.090217822114937007e-05	-7.392937541007995605e-01	-5.577359814196825027e-03	1.703803776763379574e-03	-9.000755846500396729e-03	2.210907870903611183e-03	-2.069070236757397652e-03	6.902296561747789383e-03	-1.168403550982475281e-01	4.425668120384216309e-01	3.610998101066797972e-04	-4.952765884809195995e-04	-2.167504047974944115e-03	5.699796602129936218e-03	3.049500100314617157e-02	-1.959111978067085147e-04	-2.613817155361175537e-01	-8.391459286212921143e-02	-5.336304660886526108e-03	5.857794284820556641e-01	-2.790998900309205055e-03	1.368631720542907715e-01	-2.732902066782116890e-04	-1.539359916932880878e-03	2.610538504086434841e-04	3.769748145714402199e-03	5.936404340900480747e-04	-5.949922488071024418e-04	1.192231778986752033e-03	4.127630218863487244e-02	-5.136836625752039254e-05	-4.066055771545507014e-05	-3.403111826628446579e-03
-4.527019560337066650e-01	2.023521577939391136e-03	5.569526692852377892e-04	4.222446586936712265e-03	-1.388008531648665667e-04	3.607698716223239899e-03	-2.636780845932662487e-05	2.969371620565652847e-03	3.974175706389360130e-05	6.342150154523551464e-04	-4.745745391119271517e-04	-4.730578977614641190e-03	2.145892940461635590e-03	1.462400913238525391e+00	1.688803895376622677e-03	-2.095969626680016518e-03	1.714093327522277832e+00	2.070744267257396132e-05	-7.393095493316650391e-01	-5.622631404548883438e-03	1.560749602504074574e-03	-8.968972600996494293e-03	2.210467820987105370e-03	-2.096334239467978477e-03	-2.520228736102581024e-03	-1.168403550982475281e-01	4.408102631568908691e-01	-1.808979504858143628e-05	-4.975218907929956913e-04	-2.167707774788141251e-03	1.961292698979377747e-03	3.050122968852519989e-02	-2.010905591305345297e-04	-2.613745331764221191e-01	-8.391456305980682373e-02	-5.335723049938678741e-03	8.612178266048431396e-02	-2.745992736890912056e-03	1.368631720542907715e-01	-2.731372078415006399e-04	-1.627935329452157021e-03	2.595336700323969126e-04	3.767931601032614708e-03	8.278813329525291920e-04	-5.949923652224242687e-04	1.192254596389830112e-03	4.128993302583694458e-02	6.566130468854680657e-05	-4.149257438257336617e-05	-3.403111826628446579e-03
-3.088983595371246338e-01	2.023521577939391136e-03	5.592152592726051807e-04	4.222437739372253418e-03	-1.388008531648665667e-04	3.502237144857645035e-03	6.875793449580669403e-03	2.969371620565652847e-03	3.974066930823028088e-05	6.342150154523551464e-04	-4.755470145028084517e-04	-4.730578977614641190e-03	2.145892940461635590e-03	1.462377548217773438e+00	5.988477496430277824e-04	8.154196257237344980e-05	1.714093327522277832e+00	1.648130455578211695e-05	-7.393561601638793945e-01	-5.409613251686096191e-03	1.355809275992214680e-03	-8.664896711707115173e-03	2.312145894393324852e-03	-2.537221182137727737e-03	-3.838275326415896416e-03	-1.168403550982475281e-01	4.426637887954711914e-01	7.153482292778789997e-04	2.991723828017711639e-03	-2.166587160900235176e-03	3.769230470061302185e-02	3.050133213400840759e-02	-2.055213699350133538e-04	-2.613905370235443115e-01	-8.391454070806503296e-02	-5.337519571185112000e-03	2.587754977867007256e-03	-1.271526932716369629e+00	1.368631720542907715e-01	-2.728041727095842361e-04	-1.555763534270226955e-03	2.592781675048172474e-04	3.799658268690109253e-03	7.920681964606046677e-04	-5.949923070147633553e-04	1.192261464893817902e-03	4.127596691250801086e-02	-1.271863675356144086e-05	-3.812629802268929780e-05	-3.403111826628446579e-03
-3.088981509208679199e-01	2.023521577939391136e-03	5.564459715969860554e-04	4.222437739372253418e-03	-1.388008531648665667e-04	3.504840657114982605e-03	5.830159038305282593e-02	2.969371620565652847e-03	3.974062201450578868e-05	6.342150154523551464e-04	-4.756145353894680738e-04	-4.730578977614641190e-03	2.145892940461635590e-03	1.462391018867492676e+00	2.504193224012851715e-03	8.154196257237344980e-05	1.714093327522277832e+00	1.642371535126585513e-05	-7.393462657928466797e-01	-5.216993391513824463e-03	1.335507375188171864e-03	-8.961108513176441193e-03	1.974800368770956993e-03	-2.166297286748886108e-03	-3.830762580037117004e-03	-1.168403550982475281e-01	4.424965977668762207e-01	6.641650106757879257e-04	2.435105619952082634e-03	-2.166268182918429375e-03	5.223271250724792480e-02	3.050144203007221222e-02	-2.076009550364688039e-04	-2.613885402679443359e-01	-8.391460776329040527e-02	-5.337718874216079712e-03	2.589053241536021233e-03	-5.320245400071144104e-02	1.368631720542907715e-01	-2.729061816353350878e-04	-1.559559954330325127e-03	2.593743847683072090e-04	3.799201920628547668e-03	6.614072481170296669e-04	-5.949923070147633553e-04	1.192260417155921459e-03	4.127596691250801086e-02	-9.203846275340765715e-06	-3.817350807366892695e-05	-3.403111826628446579e-03
-3.088999688625335693e-01	2.023521577939391136e-03	5.599780124612152576e-04	4.222447983920574188e-03	-1.058168709278106689e-02	3.542525693774223328e-03	-2.644832420628517866e-05	2.969371620565652847e-03	3.974091305281035602e-05	6.342150154523551464e-04	-4.747243074234575033e-04	-4.730578977614641190e-03	2.145892940461635590e-03	1.461498975753784180e+00	3.665194381028413773e-03	5.662071984261274338e-03	1.714093327522277832e+00	1.521104513813043013e-05	-7.393520474433898926e-01	-2.285163383930921555e-03	1.552335568703711033e-03	-8.454014547169208527e-03	2.170419087633490562e-03	-4.759604635182768106e-04	-3.077662549912929535e-03	-1.168403550982475281e-01	4.429450333118438721e-01	3.827453474514186382e-04	-4.926177207380533218e-04	-2.168479608371853828e-03	1.193094183690845966e-03	3.050285764038562775e-02	-8.246795623563230038e-04	-2.613850533962249756e-01	-8.391445875167846680e-02	-5.334518849849700928e-03	2.588651143014431000e-03	-2.714907983317971230e-03	1.368631720542907715e-01	-2.736356691457331181e-04	-1.529377419501543045e-03	2.592426026239991188e-04	3.650973085314035416e-03	4.749535291921347380e-04	-5.949924816377460957e-04	1.192109775729477406e-03	4.127596691250801086e-02	2.223835035692900419e-04	-4.273572267265990376e-05	-3.403111826628446579e-03
-3.088994622230529785e-01	2.023521577939391136e-03	5.640606977976858616e-04	4.222447052597999573e-03	-2.179950848221778870e-02	3.693058853968977928e-03	-2.525142190279439092e-05	2.969371620565652847e-03	3.974090577685274184e-05	6.342150154523551464e-04	-4.746630438603460789e-04	-4.730578977614641190e-03	2.145892940461635590e-03	1.462104916572570801e+00	3.654010128229856491e-03	3.472976759076118469e-02	1.714093327522277832e+00	1.567937033541966230e-05	-7.392857670783996582e-01	-3.751142881810665131e-03	1.678495900705456734e-03	-8.653494529426097870e-03	2.229620702564716339e-03	4.827622324228286743e-03	-3.379454137757420540e-03	-1.168403550982475281e-01	4.429931938648223877e-01	2.973194059450179338e-04	-4.921476356685161591e-04	-2.170065185055136681e-03	1.189702306874096394e-03	3.050356917083263397e-02	-3.252685419283807278e-04	-2.613763213157653809e-01	-8.391445875167846680e-02	-5.337199661880731583e-03	2.588971517980098724e-03	-2.723155310377478600e-03	1.368631720542907715e-01	-2.743953955359756947e-04	-1.515363925136625767e-03	2.592426026239991188e-04	3.731142031028866768e-03	4.571082245092839003e-04	-5.949923652224242687e-04	1.192153547890484333e-03	4.127596691250801086e-02	1.810976100387051702e-04	-3.982696944149211049e-05	-3.403111826628446579e-03
-3.088983297348022461e-01	2.023521577939391136e-03	5.570811335928738117e-04	4.222441464662551880e-03	-1.388008531648665667e-04	3.583363490179181099e-03	-2.617064092191867530e-05	2.969371620565652847e-03	3.974045102950185537e-05	6.342150154523551464e-04	-4.757918941322714090e-04	-4.730578977614641190e-03	2.145892940461635590e-03	1.462401986122131348e+00	3.649285994470119476e-03	8.154196257237344980e-05	1.714093327522277832e+00	1.687916847004089504e-05	-7.393594980239868164e-01	-2.098657656461000443e-03	1.416834536939859390e-03	-8.415427990257740021e-03	2.277048537507653236e-03	-2.584973117336630821e-03	-3.830721136182546616e-03	-1.168403550982475281e-01	4.430633783340454102e-01	7.176757790148258209e-04	-4.918029299005866051e-04	-2.165866782888770103e-03	1.196659635752439499e-03	3.050149790942668915e-02	-2.086827735183760524e-04	-2.613901197910308838e-01	-8.391445875167846680e-02	-5.339741706848144531e-03	2.590291202068328857e-03	-2.708855317905545235e-03	1.368631720542907715e-01	-2.715634473133832216e-04	-1.514808973297476768e-03	2.592963282950222492e-04	3.805921645835042000e-03	4.446647362783551216e-04	-5.949922488071024418e-04	1.192275667563080788e-03	4.127596691250801086e-02	-2.933335781563073397e-05	-3.801517232204787433e-05	-3.403111826628446579e-03
-3.088980913162231445e-01	2.023521577939391136e-03	5.583189195021986961e-04	4.222437739372253418e-03	-1.388008531648665667e-04	3.541331738233566284e-03	-2.758991286100354046e-05	2.969371620565652847e-03	3.974048740928992629e-05	6.342150154523551464e-04	-4.757384303957223892e-04	-4.730578977614641190e-03	2.145892940461635590e-03	1.462401628494262695e+00	3.657123073935508728e-03	8.154196257237344980e-05	1.714093327522277832e+00	1.651618731557391584e-05	-7.393643260002136230e-01	-5.311827175319194794e-03	1.309696002863347530e-03	-8.555837906897068024e-03	2.316613215953111649e-03	-2.542846603319048882e-03	-3.826663829386234283e-03	-1.168403550982475281e-01	4.432299733161926270e-01	7.169137825258076191e-04	-4.917147452943027020e-04	-2.166042570024728775e-03	1.196715165860950947e-03	3.050145134329795837e-02	-2.032079210039228201e-04	-2.613934576511383057e-01	-8.391445875167846680e-02	-5.339763127267360687e-03	2.590075833722949028e-03	-2.708943793550133705e-03	1.368631720542907715e-01	-2.717986062634736300e-04	-1.531855668872594833e-03	2.593649551272392273e-04	3.801955841481685638e-03	4.446670936886221170e-04	-5.949923652224242687e-04	1.192287309095263481e-03	4.127596691250801086e-02	-5.940278788330033422e-05	-3.799852856900542974e-05	-3.403111826628446579e-03
-3.088982105255126953e-01	2.023521577939391136e-03	5.564680323004722595e-04	4.222437739372253418e-03	-1.388008531648665667e-04	3.531391965225338936e-03	-2.696322917472571135e-05	2.969371620565652847e-03	3.974063292844220996e-05	6.342150154523551464e-04	-4.750733787659555674e-04	-4.730578977614641190e-03	2.145892940461635590e-03	1.462401628494262695e+00	3.665086580440402031e-03	8.154196257237344980e-05	1.714093327522277832e+00	1.618997157493140548e-05	-7.393668293952941895e-01	-5.845820531249046326e-03	1.401479821652173996e-03	-1.090679597109556198e-02	2.396219875663518906e-03	-2.503598574548959732e-03	-3.825849853456020355e-03	-1.168403550982475281e-01	4.430082738399505615e-01	7.245359010994434357e-04	-4.917008336633443832e-04	-2.165185986086726189e-03	1.196684548631310463e-03	3.050139918923377991e-02	-2.084986044792458415e-04	-2.613936662673950195e-01	-8.391445875167846680e-02	-5.339710041880607605e-03	2.590663265436887741e-03	-2.735067391768097878e-03	1.368631720542907715e-01	-2.729088591877371073e-04	-1.510938629508018494e-03	2.927488822024315596e-04	3.795895725488662720e-03	4.447291430551558733e-04	-5.949922488071024418e-04	1.192275551147758961e-03	4.127596691250801086e-02	-6.651707371929660439e-05	-3.800092963501811028e-05	-3.403111826628446579e-03
-3.088982105255126953e-01	2.023521577939391136e-03	5.565180326811969280e-04	4.222436808049678802e-03	-1.388008531648665667e-04	3.508127294480800629e-03	-2.750832936726510525e-05	2.969371620565652847e-03	3.974056016886606812e-05	6.342150154523551464e-04	-4.758845025207847357e-04	-4.730578977614641190e-03	2.145892940461635590e-03	1.462401390075683594e+00	3.666891483590006828e-03	8.154196257237344980e-05	1.714093327522277832e+00	1.921267721627373248e-05	-7.393664121627807617e-01	-3.474616678431630135e-03	1.281953416764736176e-03	-8.613615296781063080e-03	2.393789589405059814e-03	-2.607013331726193428e-03	-3.825705964118242264e-03	-1.168403550982475281e-01	4.430043101310729980e-01	7.187992450781166553e-04	-4.916425095871090889e-04	-2.164959441870450974e-03	1.196651835925877094e-03	3.050141409039497375e-02	-2.086990134557709098e-04	-2.613882720470428467e-01	-8.391445875167846680e-02	-5.339590832591056824e-03	2.590672345831990242e-03	-2.735972404479980469e-03	1.368631720542907715e-01	-2.728319377638399601e-04	-1.511232927441596985e-03	2.697585732676088810e-04	3.800722537562251091e-03	4.446987877599895000e-04	-5.949923070147633553e-04	1.192278112284839153e-03	4.127596691250801086e-02	-6.336319347610697150e-05	-3.807293614954687655e-05	-3.403111826628446579e-03
-3.088980615139007568e-01	2.023521577939391136e-03	5.568180349655449390e-04	4.222437273710966110e-03	-1.388008531648665667e-04	3.533066017553210258e-03	-2.766403304121922702e-05	2.969371620565652847e-03	3.974047285737469792e-05	6.342150154523551464e-04	-4.759750154335051775e-04	-4.730578977614641190e-03	2.145892940461635590e-03	1.462373495101928711e+00	3.669264027848839760e-03	8.154196257237344980e-05	1.714093327522277832e+00	1.504663305240683258e-05	-7.393662929534912109e-01	5.663511343300342560e-03	1.350159756839275360e-03	-8.354907855391502380e-03	2.286670263856649399e-03	-2.541428199037909508e-03	-3.383324947208166122e-03	-1.168403550982475281e-01	4.429354369640350342e-01	7.195454090833663940e-04	-4.915525205433368683e-04	-2.165777375921607018e-03	1.196427270770072937e-03	3.050119243562221527e-02	-2.087551256408914924e-04	-2.613936364650726318e-01	-8.391445875167846680e-02	-5.337857175618410110e-03	2.589876763522624969e-03	-2.707619220018386841e-03	1.368631720542907715e-01	-2.733830478973686695e-04	-1.689733471721410751e-03	2.592426026239991188e-04	3.804588457569479942e-03	4.446645034477114677e-04	-5.949922488071024418e-04	1.192284980788826942e-03	4.127596691250801086e-02	-6.743479752913117409e-05	-3.801153070526197553e-05	-3.403111826628446579e-03
-3.088980615139007568e-01	2.023521577939391136e-03	5.565970204770565033e-04	4.222436808049678802e-03	-1.388008531648665667e-04	3.525519976392388344e-03	-2.766310717561282218e-05	2.969371620565652847e-03	3.974046558141708374e-05	6.342150154523551464e-04	-4.759713774546980858e-04	-4.730578977614641190e-03	2.145892940461635590e-03	1.462386608123779297e+00	3.668071934953331947e-03	8.154196257237344980e-05	1.714093327522277832e+00	1.504938518337439746e-05	-7.393663525581359863e-01	-4.374444484710693359e-03	1.441848580725491047e-03	-8.375358767807483673e-03	2.402481855824589729e-03	-2.596965758129954338e-03	-3.413507016375660896e-03	-1.168403550982475281e-01	4.430254697799682617e-01	7.222319836728274822e-04	-4.920630017295479774e-04	-2.165933605283498764e-03	1.196614000946283340e-03	3.050069138407707214e-02	-2.087505563395097852e-04	-2.613933682441711426e-01	-8.391445875167846680e-02	-5.337826907634735107e-03	2.590669551864266396e-03	-2.707330975681543350e-03	1.368631720542907715e-01	-2.727763203438371420e-04	-1.542964368127286434e-03	2.592426026239991188e-04	3.804718609899282455e-03	4.446645907592028379e-04	-5.949923070147633553e-04	1.192287309095263481e-03	4.127596691250801086e-02	-6.752199260517954826e-05	-3.801412822213023901e-05	-3.403111826628446579e-03
-3.088987171649932861e-01	2.023521577939391136e-03	5.569296190515160561e-04	4.222438205033540726e-03	-1.388008531648665667e-04	3.563372185453772545e-03	-2.871517790481448174e-05	2.969371620565652847e-03	3.974161882069893181e-05	6.342150154523551464e-04	-4.742762830574065447e-04	-4.730578977614641190e-03	2.145892940461635590e-03	1.462400913238525391e+00	3.043629694730043411e-03	8.154196257237344980e-05	1.714093327522277832e+00	5.995594619889743626e-05	-7.393586039543151855e-01	-1.374766603112220764e-02	1.361119677312672138e-03	-9.236303158104419708e-03	2.302204724401235580e-03	-2.501691458746790886e-03	-3.280444536358118057e-03	-1.168403550982475281e-01	4.426723718643188477e-01	6.989688263274729252e-04	2.067007699224632233e-05	-2.165407408028841019e-03	1.191154238767921925e-03	3.050056286156177521e-02	-2.107052860083058476e-04	-2.613748610019683838e-01	-8.391453325748443604e-02	-5.335996858775615692e-03	2.588107483461499214e-03	-2.714675152674317360e-03	1.368631720542907715e-01	-2.733404980972409248e-04	-1.644633011892437935e-03	2.649342059157788754e-04	3.804457606747746468e-03	6.176936440169811249e-04	-5.949922488071024418e-04	1.192242489196360111e-03	4.127667471766471863e-02	-5.471583062899298966e-05	-3.845980972982943058e-05	-3.403111826628446579e-03
-3.088982105255126953e-01	2.023521577939391136e-03	5.567309563048183918e-04	4.222456365823745728e-03	-1.388008531648665667e-04	3.731694072484970093e-03	-5.591184526565484703e-05	2.969371620565652847e-03	3.974170613219030201e-05	6.342150154523551464e-04	-4.730153887066990137e-04	-4.730578977614641190e-03	2.145892940461635590e-03	1.462400555610656738e+00	1.489257672801613808e-03	8.154196257237344980e-05	1.714093327522277832e+00	6.476954149547964334e-05	-7.393593192100524902e-01	-3.096004575490951538e-02	1.433057710528373718e-03	-9.594404138624668121e-03	2.323600929230451584e-03	-2.466632518917322159e-03	-3.720008302479982376e-03	-1.168403550982475281e-01	4.426767528057098389e-01	6.203820230439305305e-04	6.583813046745490283e-06	-2.166688442230224609e-03	1.190394628793001175e-03	3.050132468342781067e-02	-2.164376928703859448e-04	-2.613673508167266846e-01	-8.391501009464263916e-02	-5.335942842066287994e-03	2.583323745056986809e-03	-2.714528469368815422e-03	1.368631720542907715e-01	-2.732218126766383648e-04	-1.583016361109912395e-03	2.600138250272721052e-04	3.804739797487854958e-03	1.716293161734938622e-03	-5.949923652224242687e-04	1.191464602015912533e-03	4.128008335828781128e-02	-6.579701584996655583e-05	-4.027698014397174120e-05	-3.403111826628446579e-03
-3.088980317115783691e-01	2.023521577939391136e-03	5.563414888456463814e-04	4.222443792968988419e-03	-1.388008531648665667e-04	3.534382674843072891e-03	-2.761535324680153280e-05	2.969371620565652847e-03	3.974082210334017873e-05	6.342150154523551464e-04	-4.757156129926443100e-04	-4.730578977614641190e-03	2.145892940461635590e-03	1.462246537208557129e+00	3.666919656097888947e-03	8.154196257237344980e-05	1.714093327522277832e+00	1.564275953569449484e-05	-7.393390536308288574e-01	-4.075070377439260483e-03	1.292576198466122150e-03	-8.360186591744422913e-03	2.364678308367729187e-03	-2.545349998399615288e-03	-3.843031590804457664e-03	-1.168403550982475281e-01	4.430239200592041016e-01	6.958635640330612659e-04	-5.127635668031871319e-04	-2.165826503187417984e-03	1.195990829728543758e-03	3.050220385193824768e-02	-2.071440976578742266e-04	-2.613927721977233887e-01	-8.391474187374114990e-02	-5.336749833077192307e-03	2.589292591437697411e-03	-2.731195185333490372e-03	1.368631720542907715e-01	-2.727938699536025524e-04	-1.578817144036293030e-03	2.746647223830223083e-04	3.778700483962893486e-03	4.448746622074395418e-04	-5.949923070147633553e-04	1.192286959849298000e-03	4.127596691250801086e-02	-6.592818681383505464e-05	-4.007467214250937104e-05	-3.403111826628446579e-03
-3.088981211185455322e-01	2.023521577939391136e-03	5.563518498092889786e-04	4.222445655614137650e-03	-1.388008531648665667e-04	3.537319367751479149e-03	-2.675456744327675551e-05	2.969371620565652847e-03	3.974053470301441848e-05	6.342150154523551464e-04	-4.754501569550484419e-04	-4.730578977614641190e-03	2.145892940461635590e-03	1.461559653282165527e+00	3.664328018203377724e-03	8.154196257237344980e-05	1.714093327522277832e+00	1.505598993389867246e-05	-7.393657565116882324e-01	4.068946465849876404e-03	1.579616102389991283e-03	-8.362347260117530823e-03	2.352721290662884712e-03	-2.085641026496887207e-03	-3.836718620732426643e-03	-1.168403550982475281e-01	4.430003166198730469e-01	7.131398306228220463e-04	-4.932388546876609325e-04	-2.166089834645390511e-03	1.192527706734836102e-03	3.050180524587631226e-02	-2.080240956274792552e-04	-2.613737583160400391e-01	-8.391450345516204834e-02	-5.339074414223432541e-03	2.589752664789557457e-03	-2.707068109884858131e-03	1.368631720542907715e-01	-2.734861045610159636e-04	-1.537482487037777901e-03	2.679420285858213902e-04	3.748050658032298088e-03	4.447412502486258745e-04	-5.949923070147633553e-04	1.192287541925907135e-03	4.127596691250801086e-02	-1.070493544830242172e-05	-3.834826566162519157e-05	-3.403111826628446579e-03
-3.088999986648559570e-01	2.023521577939391136e-03	5.572332884185016155e-04	4.222451709210872650e-03	-2.495104260742664337e-02	3.493313211947679520e-03	-2.681379373825620860e-05	2.969371620565652847e-03	3.974112041760236025e-05	6.342150154523551464e-04	-4.758892755489796400e-04	-4.730578977614641190e-03	2.145892940461635590e-03	1.462384581565856934e+00	-1.071412931196391582e-03	8.154196257237344980e-05	1.714093327522277832e+00	1.526038249721750617e-05	-7.392840385437011719e-01	-2.415004186332225800e-03	1.840495620854198933e-03	-8.374058641493320465e-03	2.321487525478005409e-03	-1.222273684106767178e-03	-3.642625641077756882e-03	-1.168403550982475281e-01	4.425109028816223145e-01	7.643483113497495651e-04	-4.949224530719220638e-04	-2.165588317438960075e-03	1.191117102280259132e-03	3.050442039966583252e-02	-2.415178023511543870e-04	-2.613741457462310791e-01	-8.391445875167846680e-02	-5.338458810001611710e-03	2.585097448900341988e-03	-2.791924169287085533e-03	1.368631720542907715e-01	-2.728370309341698885e-04	-1.760840299539268017e-03	2.592426026239991188e-04	3.803313011303544044e-03	4.680086567532271147e-04	-5.949923652224242687e-04	1.192249241285026073e-03	4.127596691250801086e-02	8.648455695947632194e-05	-4.665749656851403415e-05	-3.403111826628446579e-03
-3.089020252227783203e-01	2.023521577939391136e-03	5.573104717768728733e-04	4.222444258630275726e-03	-6.475182622671127319e-02	3.497599391266703606e-03	-2.641818718984723091e-05	2.969371620565652847e-03	3.974060746259056032e-05	6.342150154523551464e-04	-4.740373988170176744e-04	-4.730578977614641190e-03	2.145892940461635590e-03	1.462370872497558594e+00	3.424727357923984528e-03	8.154196257237344980e-05	1.714093327522277832e+00	1.517440068710129708e-05	-7.393662929534912109e-01	-3.268855391070246696e-03	1.545082894153892994e-03	-8.376366458833217621e-03	2.207763958722352982e-03	-1.069262434612028301e-04	-3.555863164365291595e-03	-1.168403550982475281e-01	4.429773092269897461e-01	7.124125841073691845e-04	-4.931900184601545334e-04	-2.164999255910515785e-03	1.195419463329017162e-03	3.050176426768302917e-02	-2.350167924305424094e-04	-2.613708972930908203e-01	-8.391446620225906372e-02	-5.336138419806957245e-03	2.589587820693850517e-03	-2.764984034001827240e-03	1.368631720542907715e-01	-2.729167463257908821e-04	-1.692338031716644764e-03	2.592426026239991188e-04	3.803306492045521736e-03	5.498942919075489044e-04	-5.949923070147633553e-04	1.192179974168539047e-03	4.127596691250801086e-02	-9.411935025127604604e-06	-3.917319190804846585e-05	-3.403111826628446579e-03
-3.088984489440917969e-01	2.023521577939391136e-03	5.630063824355602264e-04	4.222441464662551880e-03	-1.388008531648665667e-04	3.757609985768795013e-03	-2.721194141486193985e-05	8.525970578193664551e-02	3.974051287514157593e-05	6.342150154523551464e-04	-4.754301335196942091e-04	-4.730578977614641190e-03	2.145892940461635590e-03	1.462401866912841797e+00	3.668714081868529320e-03	8.154196257237344980e-05	1.714093327522277832e+00	1.733318276819773018e-05	-7.393580675125122070e-01	-5.849683191627264023e-03	1.345650875009596348e-03	-8.772907778620719910e-03	2.291660523042082787e-03	-2.594298915937542915e-03	-3.817765042185783386e-03	-1.168403550982475281e-01	4.430227875709533691e-01	9.425354003906250000e-01	-4.916121833957731724e-04	-2.165764803066849709e-03	1.196435536257922649e-03	3.050191141664981842e-02	-1.993657351704314351e-04	-2.613781690597534180e-01	-8.391447365283966064e-02	-5.339654162526130676e-03	2.590646268799901009e-03	-2.823006594553589821e-03	1.368631720542907715e-01	-2.731993154156953096e-04	-1.535342191345989704e-03	2.592426026239991188e-04	3.801462939009070396e-03	4.446675302460789680e-04	-5.949922488071024418e-04	1.192210358567535877e-03	4.127596691250801086e-02	-6.455156835727393627e-05	-4.340326995588839054e-05	-3.403111826628446579e-03
-3.088988959789276123e-01	2.023521577939391136e-03	5.605663172900676727e-04	4.222439136356115341e-03	-1.388008531648665667e-04	3.606878919526934624e-03	-2.672104528755880892e-05	2.224098891019821167e-01	3.974048377131111920e-05	6.342150154523551464e-04	-4.754725669045001268e-04	-4.730578977614641190e-03	2.145892940461635590e-03	1.462401866912841797e+00	3.669346449896693230e-03	8.154196257237344980e-05	1.714093327522277832e+00	1.592990702192764729e-05	-7.393608689308166504e-01	-5.687104538083076477e-03	1.437535043805837631e-03	-9.440869092941284180e-03	2.339177532121539116e-03	-2.600882202386856079e-03	-3.821086138486862183e-03	-1.168403550982475281e-01	4.430281817913055420e-01	4.212845489382743835e-02	-4.917461774311959743e-04	-2.165458397939801216e-03	1.195441815070807934e-03	3.050147555768489838e-02	-2.083068102365359664e-04	-2.613933086395263672e-01	-8.391446620225906372e-02	-5.338899791240692139e-03	2.584423637017607689e-03	-2.766653895378112793e-03	1.368631720542907715e-01	-2.737108734436333179e-04	-1.540008233860135078e-03	2.592426026239991188e-04	3.803668543696403503e-03	4.446656384970992804e-04	-5.949922488071024418e-04	1.192205469124019146e-03	4.127596691250801086e-02	-6.703090184601023793e-05	-4.613286000676453114e-05	-3.403111826628446579e-03
-3.088981807231903076e-01	2.023521577939391136e-03	5.565527826547622681e-04	4.222438205033540726e-03	-1.388008531648665667e-04	3.528315341100096703e-03	-2.766423858702182770e-05	2.969371620565652847e-03	3.974052378907799721e-05	6.342150154523551464e-04	-4.757350543513894081e-04	-4.730578977614641190e-03	2.145892940461635590e-03	1.462401986122131348e+00	3.226226195693016052e-03	8.154196257237344980e-05	1.714093327522277832e+00	1.154067213064990938e-04	-7.393665909767150879e-01	-4.571805242449045181e-03	1.289933570660650730e-03	-8.578350767493247986e-03	2.338410820811986923e-03	-2.491031773388385773e-03	-3.821717575192451477e-03	-1.168403550982475281e-01	4.429783225059509277e-01	7.187944720499217510e-04	-4.914441378787159920e-04	-2.165451413020491600e-03	1.193227944895625114e-03	3.050141409039497375e-02	-2.064025757135823369e-04	-2.613942623138427734e-01	-8.391519635915756226e-02	-5.339835304766893387e-03	2.590378280729055405e-03	-2.735581481829285622e-03	1.368631720542907715e-01	-2.737274626269936562e-04	-1.517650205641984940e-03	2.592458622530102730e-04	3.805974032729864120e-03	4.446662787813693285e-04	-5.949923070147633553e-04	1.192268566228449345e-03	4.127596691250801086e-02	-6.582646892638877034e-05	-3.800459307967685163e-05	-3.403111826628446579e-03
-3.088982403278350830e-01	2.023521577939391136e-03	5.565557512454688549e-04	4.222440533339977264e-03	-1.388008531648665667e-04	3.529913490638136864e-03	-2.766017496469430625e-05	2.969371620565652847e-03	3.974074206780642271e-05	6.342150154523551464e-04	-4.759203002322465181e-04	-4.730578977614641190e-03	2.145892940461635590e-03	1.462401866912841797e+00	3.134537022560834885e-03	8.154196257237344980e-05	1.714093327522277832e+00	2.815453990478999913e-05	-7.393669486045837402e-01	2.241745777428150177e-02	1.287201419472694397e-03	-8.594745770096778870e-03	2.375017153099179268e-03	-2.506389748305082321e-03	-3.820109181106090546e-03	-1.168403550982475281e-01	4.429923295974731445e-01	7.237428217194974422e-04	-4.914409364573657513e-04	-2.165923127904534340e-03	1.195622840896248817e-03	3.050141595304012299e-02	-2.061137784039601684e-04	-2.613950073719024658e-01	-8.391456305980682373e-02	-5.339765455573797226e-03	2.590287709608674049e-03	-2.799366833642125130e-03	1.368631720542907715e-01	-2.729384868871420622e-04	-1.521077821962535381e-03	2.592598029877990484e-04	3.806006396189332008e-03	4.446819075383245945e-04	-5.949922488071024418e-04	1.192287076264619827e-03	4.127596691250801086e-02	-5.527718531084246933e-05	-3.806178574450314045e-05	-3.403111826628446579e-03
-3.088984787464141846e-01	2.023521577939391136e-03	5.564565071836113930e-04	4.222445189952850342e-03	-1.388008531648665667e-04	3.539094701409339905e-03	-2.682932972675189376e-05	2.969371620565652847e-03	3.974184073740616441e-05	6.342150154523551464e-04	-4.758291761390864849e-04	-4.730578977614641190e-03	2.145892940461635590e-03	1.462401390075683594e+00	3.663746407255530357e-03	8.154196257237344980e-05	1.714093327522277832e+00	1.621209594304673374e-05	-7.393196225166320801e-01	-5.088233854621648788e-03	-7.257763147354125977e-01	-9.971408173441886902e-03	2.331764670088887215e-03	-2.605362795293331146e-03	-3.817958058789372444e-03	-1.168403550982475281e-01	4.523840844631195068e-01	6.937838043086230755e-04	-4.941971274092793465e-04	-2.165057230740785599e-03	1.195785705931484699e-03	3.050306998193264008e-02	-2.273072313982993364e-04	-2.613706886768341064e-01	-8.391467481851577759e-02	-5.248546134680509567e-03	2.590163378044962883e-03	-2.833250910043716431e-03	1.368631720542907715e-01	-2.731714048422873020e-04	-1.672464888542890549e-03	2.611115633044391870e-04	3.803577506914734840e-03	6.844251765869557858e-04	-5.949922488071024418e-04	1.192136551253497601e-03	4.127596691250801086e-02	4.606301445164717734e-06	-3.903080141753889620e-05	-3.403111826628446579e-03
-3.089054524898529053e-01	2.023521577939391136e-03	5.569148925133049488e-04	4.222432617098093033e-03	-1.388008531648665667e-04	3.545661689713597298e-03	-2.636045428516808897e-05	2.969371620565652847e-03	3.974194260081276298e-05	6.342150154523551464e-04	-4.756960843224078417e-04	-4.730578977614641190e-03	2.145892940461635590e-03	1.462401986122131348e+00	3.661491209641098976e-03	8.154196257237344980e-05	1.714093327522277832e+00	1.549435728520620614e-05	-7.393298149108886719e-01	-4.844320472329854965e-03	-3.763572573661804199e-01	-1.245864480733871460e-02	2.313782228156924248e-03	-2.598010702058672905e-03	-3.821164602413773537e-03	-1.168403550982475281e-01	4.641774594783782959e-01	7.058930350467562675e-04	-4.935897304676473141e-04	-2.166391117498278618e-03	1.196734141558408737e-03	3.050183691084384918e-02	-2.081645943690091372e-04	-2.613532245159149170e-01	-8.391469717025756836e-02	-5.326573736965656281e-03	2.590081421658396721e-03	-2.764389384537935257e-03	1.368631720542907715e-01	-2.726647944655269384e-04	-1.551924622617661953e-03	2.683225902728736401e-04	3.803122323006391525e-03	1.728430623188614845e-03	-5.949923652224242687e-04	1.192220370285212994e-03	4.127596691250801086e-02	-4.431192064657807350e-05	-3.875178663292899728e-05	-3.403111826628446579e-03
-3.088980317115783691e-01	2.023521577939391136e-03	5.563398008234798908e-04	4.222437273710966110e-03	-1.388008531648665667e-04	3.533476730808615685e-03	-2.722657336562406272e-05	2.969371620565652847e-03	3.974080391344614327e-05	6.342150154523551464e-04	-4.752515815198421478e-04	-4.730578977614641190e-03	2.145892940461635590e-03	1.462401986122131348e+00	3.308476414531469345e-03	8.154196257237344980e-05	1.714093327522277832e+00	1.505442833149572834e-05	-7.393612861633300781e-01	-5.793172400444746017e-03	1.327647478319704533e-03	-8.523848839104175568e-03	2.403880236670374870e-03	-2.615736331790685654e-03	-3.826424246653914452e-03	-1.168403550982475281e-01	4.430314302444458008e-01	7.155312923714518547e-04	-4.914406454190611839e-04	-2.165300305932760239e-03	1.195838674902915955e-03	3.050118498504161835e-02	-2.087439643219113350e-04	-2.613953053951263428e-01	-8.391445875167846680e-02	-5.339829716831445694e-03	2.590615767985582352e-03	-2.707602921873331070e-03	1.368631720542907715e-01	-2.727555984165519476e-04	-1.528050168417394161e-03	2.592426026239991188e-04	3.804121399298310280e-03	4.446651728358119726e-04	-5.949922488071024418e-04	1.192287541925907135e-03	4.139574989676475525e-02	-6.681761442450806499e-05	-3.801250932156108320e-05	-3.403111826628446579e-03
-3.088980615139007568e-01	2.023521577939391136e-03	5.563408485613763332e-04	4.222437273710966110e-03	-1.388008531648665667e-04	3.533476497977972031e-03	-2.751023021119181067e-05	2.969371620565652847e-03	3.974132778239436448e-05	6.342150154523551464e-04	-4.759896255563944578e-04	-4.730578977614641190e-03	2.145892940461635590e-03	1.462401986122131348e+00	3.212652634829282761e-03	8.154196257237344980e-05	1.714093327522277832e+00	1.504552255937596783e-05	-7.393419742584228516e-01	-5.740286782383918762e-03	1.303590135648846626e-03	-8.576643653213977814e-03	2.404154511168599129e-03	-2.606989815831184387e-03	-3.826120635494589806e-03	-1.168403550982475281e-01	4.430311918258666992e-01	7.137549109756946564e-04	-4.914406454190611839e-04	-2.164977602660655975e-03	1.196705852635204792e-03	3.050128743052482605e-02	-2.086145395878702402e-04	-2.613953053951263428e-01	-8.391446620225906372e-02	-5.339825060218572617e-03	2.589907729998230934e-03	-2.707133768126368523e-03	1.368631720542907715e-01	-2.727555693127214909e-04	-1.549922861158847809e-03	2.592426026239991188e-04	3.799558151513338089e-03	4.446647653821855783e-04	-5.949922488071024418e-04	1.192287541925907135e-03	4.132861644029617310e-02	-6.669004505965858698e-05	-3.800183185376226902e-05	-3.403111826628446579e-03
-3.088980317115783691e-01	2.023521577939391136e-03	5.563385784626007080e-04	4.222436808049678802e-03	-1.388008531648665667e-04	3.533478127792477608e-03	-2.766430770861916244e-05	2.969371620565652847e-03	3.974044011556543410e-05	6.342150154523551464e-04	-4.759925650432705879e-04	-4.730578977614641190e-03	2.145892940461635590e-03	1.462401986122131348e+00	3.669466124847531319e-03	8.154196257237344980e-05	1.714093327522277832e+00	1.504536521679256111e-05	-7.393663525581359863e-01	-5.850658286362886429e-03	1.279349206015467644e-03	-8.350552991032600403e-03	2.404332859441637993e-03	-2.615983597934246063e-03	-3.825886640697717667e-03	-1.168403550982475281e-01	4.430314302444458008e-01	7.184923742897808552e-04	-4.914406454190611839e-04	-2.164926845580339432e-03	1.196722616441547871e-03	3.050141595304012299e-02	-2.087590110022574663e-04	-2.613953053951263428e-01	-8.391445875167846680e-02	-5.339837167412042618e-03	2.590695163235068321e-03	-2.706920029595494270e-03	1.368631720542907715e-01	-2.727555984165519476e-04	-1.509534660726785660e-03	2.592426026239991188e-04	3.806010121479630470e-03	4.446642997208982706e-04	-5.949922488071024418e-04	1.192287541925907135e-03	4.127596691250801086e-02	-6.756639049854129553e-05	-3.799831756623461843e-05	-3.403111826628446579e-03
-3.088980317115783691e-01	2.023521577939391136e-03	5.563385784626007080e-04	4.222436808049678802e-03	-1.388008531648665667e-04	3.533478127792477608e-03	-2.766430770861916244e-05	2.969371620565652847e-03	3.974044011556543410e-05	6.342150154523551464e-04	-4.759925650432705879e-04	-4.730578977614641190e-03	2.145892940461635590e-03	1.462401986122131348e+00	3.669466124847531319e-03	8.154196257237344980e-05	1.714093327522277832e+00	1.504536521679256111e-05	-7.393663525581359863e-01	-5.850658286362886429e-03	1.279349206015467644e-03	-8.350552991032600403e-03	2.404332859441637993e-03	-2.615983597934246063e-03	-3.825886640697717667e-03	-1.168403550982475281e-01	4.430314302444458008e-01	7.184923742897808552e-04	-4.914406454190611839e-04	-2.164926845580339432e-03	1.196722616441547871e-03	3.050141595304012299e-02	-2.087590110022574663e-04	-2.613953053951263428e-01	-8.391445875167846680e-02	-5.339837167412042618e-03	2.590695163235068321e-03	-2.706920029595494270e-03	1.368631720542907715e-01	-2.727555984165519476e-04	-1.509534660726785660e-03	2.592426026239991188e-04	3.806010121479630470e-03	4.446642997208982706e-04	-5.949922488071024418e-04	1.192287541925907135e-03	4.127596691250801086e-02	-6.756639049854129553e-05	-3.799831756623461843e-05	-3.403111826628446579e-03
-3.088980615139007568e-01	2.023521577939391136e-03	5.569858476519584656e-04	4.222434945404529572e-03	-1.388008531648665667e-04	3.524838481098413467e-03	-2.697801937756594270e-05	2.969371620565652847e-03	3.974044375354424119e-05	8.531627245247364044e-04	-4.759060975629836321e-04	-4.730578977614641190e-03	2.145892940461635590e-03	1.462355136871337891e+00	3.667247947305440903e-03	8.154196257237344980e-05	1.714093327522277832e+00	1.511775371909607202e-05	-7.393386960029602051e-01	-5.355143453925848007e-03	1.363759511150419712e-03	-8.391554467380046844e-03	2.361701335757970810e-03	-2.591767581179738045e-03	-3.347955411300063133e-03	-1.168403550982475281e-01	4.429466724395751953e-01	7.543417159467935562e-04	-4.917143378406763077e-04	-2.165118465200066566e-03	1.192079624161124229e-03	3.050141222774982452e-02	-2.069530892185866833e-04	-2.613872885704040527e-01	-8.391466736793518066e-02	-6.267805001698434353e-04	2.590644173324108124e-03	-2.707892097532749176e-03	1.368631720542907715e-01	-2.727642422541975975e-04	-1.650095568038523197e-03	2.592426026239991188e-04	3.804869716987013817e-03	4.446892417035996914e-04	-5.949923070147633553e-04	1.192240044474601746e-03	4.127596691250801086e-02	-6.736005889251828194e-05	-3.801895945798605680e-05	-3.403111826628446579e-03
-3.088980615139007568e-01	2.023521577939391136e-03	5.575970280915498734e-04	4.222438670694828033e-03	-1.388008531648665667e-04	3.521296428516507149e-03	-2.699161996133625507e-05	2.969371620565652847e-03	3.974045830545946956e-05	7.560102385468780994e-04	-4.758196591865271330e-04	-4.730578977614641190e-03	2.145892940461635590e-03	1.462388753890991211e+00	3.666826756671071053e-03	8.154196257237344980e-05	1.714093327522277832e+00	1.511472692072857171e-05	-7.393635511398315430e-01	-3.088456287514418364e-04	1.360797788947820663e-03	-8.488471619784832001e-03	2.363197272643446922e-03	-2.602346241474151611e-03	-2.287252573296427727e-03	-1.168403550982475281e-01	4.429022073745727539e-01	7.410660618916153908e-04	-4.917223704978823662e-04	-2.165895188227295876e-03	1.191895338706672192e-03	3.050139918923377991e-02	-2.089168701786547899e-04	-2.613861262798309326e-01	-8.391486853361129761e-02	-4.532767925411462784e-03	2.590667223557829857e-03	-2.723528072237968445e-03	1.368631720542907715e-01	-2.727610408328473568e-04	-1.649353420361876488e-03	2.592426026239991188e-04	3.804863896220922470e-03	4.448236431926488876e-04	-5.949923070147633553e-04	1.192251802422106266e-03	4.127596691250801086e-02	-6.740904063917696476e-05	-3.826359534286893904e-05	-3.403111826628446579e-03
-3.088999688625335693e-01	2.023521577939391136e-03	5.565979517996311188e-04	4.222440067678689957e-03	-1.388008531648665667e-04	3.525719745084643364e-03	-2.508154830138664693e-05	2.969371620565652847e-03	3.974065111833624542e-05	6.342150154523551464e-04	-4.757004790008068085e-04	-4.730578977614641190e-03	2.145892940461635590e-03	1.462343692779541016e+00	3.667771583423018456e-03	8.154196257237344980e-05	1.714093327522277832e+00	1.512435937911504880e-05	-7.393485903739929199e-01	-5.448231473565101624e-03	1.395575003698468208e-03	-1.063179690390825272e-02	2.299544634297490120e-03	-2.453219844028353691e-03	-1.216589240357279778e-03	-1.168403550982475281e-01	4.519098997116088867e-01	7.436115411110222340e-04	-4.946268745698034763e-04	-2.168008824810385704e-03	1.195692806504666805e-03	3.050229139626026154e-02	-2.068725880235433578e-04	-2.613788247108459473e-01	-8.391446620225906372e-02	-5.322214215993881226e-03	2.589116105809807777e-03	-3.017684910446405411e-03	1.368631720542907715e-01	-2.730286796577274799e-04	-1.519041368737816811e-03	2.616026322357356548e-04	3.799987491220235825e-03	4.446791717782616615e-04	-5.949923070147633553e-04	1.192259951494634151e-03	4.127596691250801086e-02	3.193816155544482172e-05	-3.840793942799791694e-05	-3.403111826628446579e-03
-3.088993132114410400e-01	2.023521577939391136e-03	5.571769434027373791e-04	4.222438670694828033e-03	-1.388008531648665667e-04	3.513891715556383133e-03	-2.543858136050403118e-05	2.969371620565652847e-03	3.974054197897203267e-05	6.342150154523551464e-04	-4.756164562422782183e-04	-4.730578977614641190e-03	2.145892940461635590e-03	1.462385416030883789e+00	3.667868440970778465e-03	8.154196257237344980e-05	1.714093327522277832e+00	1.522830643807537854e-05	-7.393344640731811523e-01	-5.436360370367765427e-03	1.429941621609032154e-03	-8.872276172041893005e-03	2.253313083201646805e-03	-2.479795599356293678e-03	-1.192881725728511810e-03	-1.168403550982475281e-01	4.552323222160339355e-01	7.576943025924265385e-04	-4.948611604049801826e-04	-2.167578553780913353e-03	1.194928190670907497e-03	3.050283715128898621e-02	-2.065451262751594186e-04	-2.613801658153533936e-01	-8.391447365283966064e-02	-5.322029348462820053e-03	2.588289557024836540e-03	-2.861342160031199455e-03	1.368631720542907715e-01	-2.729549596551805735e-04	-1.522816251963376999e-03	2.627641952130943537e-04	3.799904603511095047e-03	4.447432002052664757e-04	-5.949923070147633553e-04	1.192262978293001652e-03	4.127596691250801086e-02	7.634839857928454876e-05	-3.885083060595206916e-05	-3.403111826628446579e-03
-3.088984489440917969e-01	2.023521577939391136e-03	5.567203043028712273e-04	4.222440067678689957e-03	-1.388008531648665667e-04	3.505221568048000336e-03	-2.213298103015404195e-05	2.969371620565652847e-03	3.974164428655058146e-05	2.692864974960684776e-03	-1.656885724514722824e-03	-4.730578977614641190e-03	2.145892940461635590e-03	1.462396740913391113e+00	1.368233351968228817e-03	8.154196257237344980e-05	1.714093327522277832e+00	1.542810605315025896e-05	-7.393127679824829102e-01	-4.077041521668434143e-03	2.185678808018565178e-03	-1.130114495754241943e-02	2.197008114308118820e-03	-2.026956994086503983e-03	-3.185446374118328094e-03	-1.168403550982475281e-01	4.430244266986846924e-01	2.366975822951644659e-04	-4.949503927491605282e-04	-2.169933170080184937e-03	1.194574753753840923e-03	3.050139918923377991e-02	-1.904844248201698065e-04	-2.613424956798553467e-01	-8.391446620225906372e-02	-5.319776944816112518e-03	2.588712610304355621e-03	-2.731023821979761124e-03	1.368631720542907715e-01	-2.723803045228123665e-04	-1.700276043266057968e-03	4.175350477453321218e-04	3.803770756348967552e-03	7.857304881326854229e-04	-5.949923652224242687e-04	1.192213152535259724e-03	4.128905385732650757e-02	-9.789648174773901701e-06	-3.955870852223597467e-05	-3.403111826628446579e-03
-3.088983595371246338e-01	2.023521577939391136e-03	5.569570348598062992e-04	4.222435411065816879e-03	-1.388008531648665667e-04	3.427564864978194237e-03	-2.591441261756699532e-05	2.969371620565652847e-03	3.974112041760236025e-05	1.879249233752489090e-03	-1.087427139282226562e-03	-4.730578977614641190e-03	2.145892940461635590e-03	1.462387561798095703e+00	1.974572893232107162e-03	8.154196257237344980e-05	1.714093327522277832e+00	1.554705158923752606e-05	-7.393272519111633301e-01	-4.356458317488431931e-03	1.588437473401427269e-03	-9.548926725983619690e-03	2.211638726294040680e-03	-1.085246563889086246e-03	-3.664575750008225441e-03	-1.168403550982475281e-01	4.429879486560821533e-01	5.827201530337333679e-04	-4.941762308590114117e-04	-2.170168794691562653e-03	1.194955315440893173e-03	3.050124645233154297e-02	-1.850596454460173845e-04	-2.613489329814910889e-01	-8.391447365283966064e-02	-5.331144668161869049e-03	2.586863469332456589e-03	-2.728136721998453140e-03	1.368631720542907715e-01	-2.722719509620219469e-04	-1.698032137937843800e-03	6.062003667466342449e-04	3.803984494879841805e-03	9.513777331449091434e-04	-5.949923652224242687e-04	1.192067982628941536e-03	4.129208251833915710e-02	-2.710772605496458709e-05	-3.848175401799380779e-05	-3.403111826628446579e-03
-3.088989555835723877e-01	2.023521577939391136e-03	5.564867169596254826e-04	4.222439136356115341e-03	-1.388008531648665667e-04	3.530311398208141327e-03	-2.545016468502581120e-05	2.969371620565652847e-03	3.974241553805768490e-05	6.342150154523551464e-04	-4.758900904562324286e-04	-4.730578977614641190e-03	2.145892940461635590e-03	1.462375760078430176e+00	2.116929739713668823e-03	8.154196257237344980e-05	1.714093327522277832e+00	1.732582495606038719e-05	-7.393285036087036133e-01	-5.644789896905422211e-03	1.318838796578347683e-03	-8.361552841961383820e-03	2.284811809659004211e-03	-2.531799720600247383e-03	-3.831008216366171837e-03	-1.168403550982475281e-01	4.429758787155151367e-01	6.652727024629712105e-04	-4.936630139127373695e-04	-2.165327314287424088e-03	1.194181269966065884e-03	3.050134703516960144e-02	-2.095983654726296663e-04	-2.613885402679443359e-01	-8.391445875167846680e-02	-5.339732859283685684e-03	2.588015049695968628e-03	-2.814615610986948013e-03	1.368631720542907715e-01	-2.733058936428278685e-04	-1.572332810610532761e-03	2.594327088445425034e-04	3.804279724135994911e-03	4.676269891206175089e-04	-5.949923652224242687e-04	1.192177762277424335e-03	4.127596691250801086e-02	-6.651411240454763174e-05	-3.951225880882702768e-05	-3.403111826628446579e-03
-3.088984489440917969e-01	2.023521577939391136e-03	5.564818857237696648e-04	4.222440533339977264e-03	-1.388008531648665667e-04	3.528217086568474770e-03	-2.633022631925996393e-05	2.969371620565652847e-03	3.974112041760236025e-05	6.342150154523551464e-04	-4.759407311212271452e-04	-4.730578977614641190e-03	2.145892940461635590e-03	1.462375164031982422e+00	2.989200409501791000e-03	8.154196257237344980e-05	1.714093327522277832e+00	2.402979043836239725e-05	-7.393211722373962402e-01	-3.926515579223632812e-03	1.299344585277140141e-03	-8.364082314074039459e-03	2.373310970142483711e-03	-2.514888765290379524e-03	-3.830263158306479454e-03	-1.168403550982475281e-01	4.429313540458679199e-01	6.320398533716797829e-04	-4.915857571177184582e-04	-2.165327081456780434e-03	1.195091754198074341e-03	3.050133399665355682e-02	-2.104723535012453794e-04	-2.613892257213592529e-01	-8.391445875167846680e-02	-5.335777997970581055e-03	2.589700510725378990e-03	-2.797795226797461510e-03	1.368631720542907715e-01	-2.729945699684321880e-04	-1.573670539073646069e-03	2.593062818050384521e-04	3.804353997111320496e-03	1.184482942335307598e-03	-5.949922488071024418e-04	1.192131545394659042e-03	4.127596691250801086e-02	-6.625469541177153587e-05	-3.841008583549410105e-05	-3.403111826628446579e-03
-3.088991641998291016e-01	2.023521577939391136e-03	5.566473118960857391e-04	4.222427960485219955e-03	-1.388008531648665667e-04	3.494410077109932899e-03	7.817867211997509003e-03	2.969371620565652847e-03	3.974072023993358016e-05	6.342150154523551464e-04	-4.749517538584768772e-04	-4.730578977614641190e-03	2.145892940461635590e-03	1.457477569580078125e+00	-3.833367023617029190e-03	8.154196257237344980e-05	1.979132890701293945e-01	4.786419449374079704e-04	-7.393608093261718750e-01	-4.410460591316223145e-03	1.389186596497893333e-03	-8.699372410774230957e-03	2.319881692528724670e-03	-2.523295348510146141e-03	1.504319719970226288e-03	-1.168403550982475281e-01	4.429363608360290527e-01	1.163307577371597290e-03	-5.075174267403781414e-04	-2.168078208342194557e-03	1.193283242173492908e-03	3.050049766898155212e-02	-2.029490278800949454e-04	-2.613769471645355225e-01	-8.391448855400085449e-02	-3.392347833141684532e-03	2.588320756331086159e-03	-2.723668934777379036e-03	1.368631720542907715e-01	4.280374385416507721e-03	-1.569607877172529697e-03	3.191695723216980696e-04	3.797794692218303680e-03	1.613663695752620697e-02	-5.949923070147633553e-04	1.192118157632648945e-03	4.136855900287628174e-02	-4.342169268056750298e-05	-3.820666097453795373e-05	-3.403111826628446579e-03
-3.088997006416320801e-01	2.023521577939391136e-03	5.563657032325863838e-04	4.222440999001264572e-03	-1.388008531648665667e-04	3.499136306345462799e-03	1.844114251434803009e-02	2.969371620565652847e-03	3.974065839429385960e-05	6.342150154523551464e-04	-4.755182599183171988e-04	-4.730578977614641190e-03	2.145892940461635590e-03	1.461205363273620605e+00	3.525869455188512802e-03	8.154196257237344980e-05	1.714093327522277832e+00	5.963298608548939228e-04	-7.393590211868286133e-01	-4.228053614497184753e-03	1.418635831214487553e-03	-1.128544379025697708e-02	2.308332361280918121e-03	-2.497683279216289520e-03	-2.716559683904051781e-03	-1.168403550982475281e-01	4.428681433200836182e-01	1.684372895397245884e-03	-4.943414242006838322e-04	-2.167604397982358932e-03	1.193490112200379372e-03	3.049781545996665955e-02	-2.024689019890502095e-04	-2.613902390003204346e-01	-8.391447365283966064e-02	-2.600479405373334885e-03	2.587289782240986824e-03	-2.750532468780875206e-03	1.368631720542907715e-01	4.747369326651096344e-03	-1.583437318913638592e-03	2.633921394590288401e-04	3.791853319853544235e-03	2.682277932763099670e-02	-5.949924816377460957e-04	1.192271825857460499e-03	4.129263758659362793e-02	-4.800583337782882154e-05	-3.812197246588766575e-05	-3.403111826628446579e-03
-3.088980317115783691e-01	2.023521577939391136e-03	5.563385784626007080e-04	4.222436808049678802e-03	-1.388008531648665667e-04	3.533478127792477608e-03	-2.766430770861916244e-05	2.969371620565652847e-03	3.974044011556543410e-05	6.342150154523551464e-04	-4.759925650432705879e-04	-4.730578977614641190e-03	2.145892940461635590e-03	1.462401986122131348e+00	3.669466124847531319e-03	8.154196257237344980e-05	1.714093327522277832e+00	1.504536521679256111e-05	-7.393663525581359863e-01	-5.850658286362886429e-03	1.279349206015467644e-03	-8.350552991032600403e-03	2.404332859441637993e-03	-2.615983597934246063e-03	-3.825886640697717667e-03	-1.168403550982475281e-01	4.430314302444458008e-01	7.184923742897808552e-04	-4.914406454190611839e-04	-2.164926845580339432e-03	1.196722616441547871e-03	5.260251834988594055e-02	-2.087590110022574663e-04	-2.613953053951263428e-01	-8.391445875167846680e-02	-7.928816974163055420e-02	2.590695163235068321e-03	-2.706920029595494270e-03	1.368631720542907715e-01	-2.727555984165519476e-04	-1.509534660726785660e-03	2.592426026239991188e-04	3.806010121479630470e-03	4.446642997208982706e-04	-5.949922488071024418e-04	1.192287541925907135e-03	4.127596691250801086e-02	-6.756639049854129553e-05	-3.799831756623461843e-05	-3.403111826628446579e-03
-3.088980317115783691e-01	2.023521577939391136e-03	5.563385784626007080e-04	4.222436808049678802e-03	-1.388008531648665667e-04	3.533478127792477608e-03	-2.766430770861916244e-05	2.969371620565652847e-03	3.974044011556543410e-05	6.342150154523551464e-04	-4.759925650432705879e-04	-4.730578977614641190e-03	2.145892940461635590e-03	1.462401986122131348e+00	3.669466124847531319e-03	8.154196257237344980e-05	1.714093327522277832e+00	1.504536521679256111e-05	-7.393663525581359863e-01	-5.850658286362886429e-03	1.279349206015467644e-03	-8.350552991032600403e-03	2.404332859441637993e-03	-2.615983597934246063e-03	-3.825886640697717667e-03	-1.168403550982475281e-01	4.430314302444458008e-01	7.184923742897808552e-04	-4.914406454190611839e-04	-2.164926845580339432e-03	1.196722616441547871e-03	1.240226626396179199e-01	-2.087590110022574663e-04	-2.613953053951263428e-01	-8.391445875167846680e-02	-7.316083461046218872e-02	2.590695163235068321e-03	-2.706920029595494270e-03	1.368631720542907715e-01	-2.727555984165519476e-04	-1.509534660726785660e-03	2.592426026239991188e-04	3.806010121479630470e-03	4.446642997208982706e-04	-5.949922488071024418e-04	1.192287541925907135e-03	4.127596691250801086e-02	-6.756639049854129553e-05	-3.799831756623461843e-05	-3.403111826628446579e-03
-3.088990747928619385e-01	2.023521577939391136e-03	5.564171005971729755e-04	4.222436342388391495e-03	-1.388008531648665667e-04	3.518823068588972092e-03	-2.639217746036592871e-05	2.969371620565652847e-03	3.974082574131898582e-05	6.342150154523551464e-04	-4.758185823448002338e-04	-4.730578977614641190e-03	2.145892940461635590e-03	1.461347222328186035e+00	3.386814380064606667e-03	8.154196257237344980e-05	1.714093327522277832e+00	1.156941871158778667e-04	-7.393602132797241211e-01	-5.840629804879426956e-03	1.356082037091255188e-03	-1.115160062909126282e-02	2.391015412285923958e-03	-2.383997431024909019e-03	1.116543076932430267e-03	-1.168403550982475281e-01	4.430162906646728516e-01	7.027810788713395596e-04	-4.919202183373272419e-04	-2.164985984563827515e-03	1.195024582557380199e-03	3.050230070948600769e-02	-2.008236624533310533e-04	-2.613936662673950195e-01	-8.391454070806503296e-02	-4.771484062075614929e-03	2.589726587757468224e-03	-2.727350918576121330e-03	1.368631720542907715e-01	-2.736135502345860004e-04	-1.768832211382687092e-03	2.592426026239991188e-04	3.620174480602145195e-03	4.449254774954169989e-04	-5.949923070147633553e-04	1.192273455671966076e-03	4.130924120545387268e-02	-6.539824971696361899e-05	-3.824743180302903056e-05	-3.403111826628446579e-03
-3.088983297348022461e-01	2.023521577939391136e-03	5.566754261963069439e-04	4.222435876727104187e-03	-1.388008531648665667e-04	3.519720397889614105e-03	-2.676033000170718879e-05	2.969371620565652847e-03	3.974049468524754047e-05	6.342150154523551464e-04	-4.743332101497799158e-04	-4.730578977614641190e-03	2.145892940461635590e-03	1.461981773376464844e+00	3.651340724900364876e-03	8.154196257237344980e-05	1.714093327522277832e+00	1.831834924814756960e-05	-7.393288016319274902e-01	-5.550687666982412338e-03	1.352681778371334076e-03	-8.379069156944751740e-03	2.397563308477401733e-03	-2.512798644602298737e-03	5.530945491045713425e-03	-1.168403550982475281e-01	4.428749382495880127e-01	7.048101397231221199e-04	-4.914444289170205593e-04	-2.168064471334218979e-03	1.194919343106448650e-03	3.050165809690952301e-02	-2.013253688346594572e-04	-2.613695263862609863e-01	-8.391463756561279297e-02	-4.717836622148752213e-03	2.586765680462121964e-03	-2.707126317545771599e-03	1.368631720542907715e-01	-2.736926835495978594e-04	-1.535247080028057098e-03	2.592426026239991188e-04	3.762432374060153961e-03	4.448636318556964397e-04	-5.949923070147633553e-04	1.192274154163897038e-03	4.127824306488037109e-02	-1.521516060165595263e-05	-3.801366256084293127e-05	-3.403111826628446579e-03
-3.088994324207305908e-01	2.023521577939391136e-03	5.567792104557156563e-04	4.222445189952850342e-03	-1.388008531648665667e-04	3.526663174852728844e-03	-2.767034129647072405e-05	2.969371620565652847e-03	3.974063292844220996e-05	8.669777889735996723e-04	-4.755679110530763865e-04	-4.730578977614641190e-03	2.145892940461635590e-03	1.462399959564208984e+00	1.323088188655674458e-03	8.154196257237344980e-05	1.714093327522277832e+00	3.719790038303472102e-05	-7.392384409904479980e-01	-3.918747417628765106e-03	1.650116057135164738e-03	-9.194414131343364716e-03	2.161930082365870476e-03	-2.229596255347132683e-03	8.684995584189891815e-03	-1.168403550982475281e-01	4.427378475666046143e-01	6.711668102070689201e-04	-4.928917624056339264e-04	-2.167231636121869087e-03	1.190644572488963604e-03	3.050196729600429535e-02	-2.218649751739576459e-04	-2.613749802112579346e-01	-8.391454070806503296e-02	-4.555488470941781998e-03	2.581807319074869156e-03	-2.789502730593085289e-03	1.368631720542907715e-01	-2.734232693910598755e-04	-1.544957631267607212e-03	2.596331469248980284e-04	3.791863797232508659e-03	4.447344108484685421e-04	-5.949923652224242687e-04	1.192231313325464725e-03	4.127596691250801086e-02	-6.063619002816267312e-05	-4.291890218155458570e-05	-3.403111826628446579e-03
-3.088984787464141846e-01	2.023521577939391136e-03	5.575770628638565540e-04	4.222436342388391495e-03	-1.388008531648665667e-04	3.522002138197422028e-03	-2.782273622869979590e-05	2.969371620565652847e-03	3.974053834099322557e-05	1.274497597478330135e-03	-4.754585970658808947e-04	-4.730578977614641190e-03	2.145892940461635590e-03	1.462399959564208984e+00	2.969640772789716721e-03	8.154196257237344980e-05	1.714093327522277832e+00	1.646428063395433128e-05	-7.393339872360229492e-01	-3.823280800133943558e-03	1.281979843042790890e-03	-9.058502502739429474e-03	2.302156062796711922e-03	-2.550241537392139435e-03	-3.740394487977027893e-03	-9.808233976364135742e-01	4.430051743984222412e-01	6.942079635336995125e-04	-4.918448394164443016e-04	-2.168422797694802284e-03	1.194044598378241062e-03	3.050189465284347534e-02	-1.937436463776975870e-04	-2.613713741302490234e-01	-8.391455560922622681e-02	-5.232348572462797165e-03	2.590429037809371948e-03	-2.718955976888537407e-03	1.368631720542907715e-01	-2.729100815486162901e-04	-1.571382163092494011e-03	2.634400152601301670e-04	3.671546932309865952e-03	4.447532119229435921e-04	-5.949924234300851822e-04	1.192284049466252327e-03	4.127596691250801086e-02	-6.041188680683262646e-05	-3.881314842146821320e-05	-3.403111826628446579e-03
-3.088984191417694092e-01	2.023521577939391136e-03	5.622845492325723171e-04	4.222438205033540726e-03	-1.388008531648665667e-04	3.512984840199351311e-03	5.937095265835523605e-04	2.969371620565652847e-03	3.974108403781428933e-05	6.342150154523551464e-04	-4.749874933622777462e-04	-4.730578977614641190e-03	2.145892940461635590e-03	1.461130142211914062e+00	-7.822792045772075653e-03	8.154196257237344980e-05	1.714093327522277832e+00	8.563420124119147658e-05	-7.392430901527404785e-01	-4.487928934395313263e-03	1.541011268272995949e-03	-8.414062671363353729e-03	2.220434369519352913e-03	-2.166808117181062698e-03	-3.856317838653922081e-03	-1.168403550982475281e-01	4.387880861759185791e-01	1.264506136067211628e-03	-5.021178512834012508e-04	-2.168510342016816139e-03	1.191882300190627575e-03	3.050190396606922150e-02	-4.810212703887373209e-04	-2.613538503646850586e-01	-8.391474187374114990e-02	1.736498903483152390e-03	2.586882095783948898e-03	-2.729271538555622101e-03	1.368631720542907715e-01	-2.737489412538707256e-04	-1.596998306922614574e-03	2.618497819639742374e-04	3.536123549565672874e-03	1.379223424009978771e-03	-5.949924816377460957e-04	1.192161114886403084e-03	4.130786657333374023e-02	3.385463787708431482e-05	-3.058776492252945900e-04	-3.403111826628446579e-03
-3.088983893394470215e-01	2.023521577939391136e-03	5.594788817688822746e-04	4.222457762807607651e-03	-1.388008531648665667e-04	3.522361861541867256e-03	5.772983655333518982e-03	2.969371620565652847e-03	3.974144783569499850e-05	6.342150154523551464e-04	-4.747146158479154110e-04	-4.730578977614641190e-03	2.145892940461635590e-03	1.462296128273010254e+00	1.879673684015870094e-03	8.154196257237344980e-05	1.714093327522277832e+00	1.014590088743716478e-04	-7.393041849136352539e-01	-4.513298161327838898e-03	1.493171672336757183e-03	-8.408216759562492371e-03	2.229536883533000946e-03	-2.210136502981185913e-03	-3.842780832201242447e-03	-1.168403550982475281e-01	4.333408772945404053e-01	1.021649804897606373e-03	-5.014977650716900826e-04	-2.167662605643272400e-03	1.190479262731969357e-03	3.050209395587444305e-02	-4.293969250284135342e-04	-2.613440155982971191e-01	-8.391467481851577759e-02	1.703726244159042835e-03	2.584792440757155418e-03	-2.763426164165139198e-03	1.368631720542907715e-01	-2.727839164435863495e-04	-1.737842918373644352e-03	2.771397994365543127e-04	3.119887784123420715e-03	1.760065206326544285e-03	-5.949923652224242687e-04	1.190670300275087357e-03	4.129069671034812927e-02	4.234008156345225871e-05	-1.713343517621979117e-04	-3.403111826628446579e-03
-3.088981211185455322e-01	2.023521577939391136e-03	5.564105231314897537e-04	4.222438205033540726e-03	-1.388008531648665667e-04	3.492230316624045372e-03	-2.564937312854453921e-05	2.969371620565652847e-03	3.974060746259056032e-05	6.342150154523551464e-04	-4.756975104101002216e-04	-4.730578977614641190e-03	2.145892940461635590e-03	1.462401866912841797e+00	3.396997926756739616e-03	8.154196257237344980e-05	1.714093327522277832e+00	2.268250318593345582e-05	-7.393670082092285156e-01	-5.788151174783706665e-03	1.284299883991479874e-03	-1.077236980199813843e-02	2.297172555699944496e-03	-2.555153565481305122e-03	-3.811047878116369247e-03	-1.168403550982475281e-01	4.430316388607025146e-01	7.220782572403550148e-04	-4.918826161883771420e-04	-2.164944075047969818e-03	1.196447992697358131e-03	3.050273843109607697e-02	-2.085128071485087276e-04	-2.613938748836517334e-01	-8.391446620225906372e-02	-5.185142159461975098e-03	2.588773611932992935e-03	-2.706924919039011002e-03	1.368631720542907715e-01	-2.728209365159273148e-04	-1.555719296447932720e-03	2.592426026239991188e-04	3.804748412221670151e-03	4.446845559868961573e-04	-5.949923070147633553e-04	1.192275201901793480e-03	4.138500243425369263e-02	-6.047182250767946243e-05	-3.831084177363663912e-05	-3.403111826628446579e-03
-3.088980615139007568e-01	2.023521577939391136e-03	5.563863669522106647e-04	4.222439136356115341e-03	-1.388008531648665667e-04	3.527707885950803757e-03	-2.697082891245372593e-05	2.969371620565652847e-03	3.974130959250032902e-05	6.342150154523551464e-04	-4.746721824631094933e-04	-4.730578977614641190e-03	2.145892940461635590e-03	1.462401628494262695e+00	3.338088747113943100e-03	8.154196257237344980e-05	1.714093327522277832e+00	1.643560972297564149e-05	-7.393664717674255371e-01	-5.735288839787244797e-03	1.302919583395123482e-03	-1.431346870958805084e-02	2.371507929638028145e-03	-2.518924418836832047e-03	-3.780393628403544426e-03	-1.168403550982475281e-01	4.430321156978607178e-01	7.547918357886373997e-04	-4.959086072631180286e-04	-2.165184356272220612e-03	1.194587559439241886e-03	3.050529584288597107e-02	-2.086549211526289582e-04	-2.613813579082489014e-01	-8.391445875167846680e-02	-5.256629083305597305e-03	2.588137052953243256e-03	-2.706934697926044464e-03	1.368631720542907715e-01	-2.729695406742393970e-04	-1.521868165582418442e-03	2.592426026239991188e-04	3.795085707679390907e-03	4.446888924576342106e-04	-5.949923070147633553e-04	1.192280324175953865e-03	4.137491807341575623e-02	-6.547582597704604268e-05	-3.846755862468853593e-05	-3.403111826628446579e-03
-3.088980913162231445e-01	2.023521577939391136e-03	5.570881185121834278e-04	4.222438205033540726e-03	-1.388008531648665667e-04	3.523829625919461250e-03	-2.639102240209467709e-05	2.969371620565652847e-03	3.974059291067533195e-05	6.342150154523551464e-04	-4.753051325678825378e-04	-4.730578977614641190e-03	2.145892940461635590e-03	1.462193965911865234e+00	3.274773946031928062e-03	8.154196257237344980e-05	1.714093327522277832e+00	1.626439916435629129e-05	-7.393596172332763672e-01	-5.412590224295854568e-03	1.555000897496938705e-03	-8.395646698772907257e-03	2.361080842092633247e-03	-2.176673617213964462e-03	-3.249031491577625275e-03	-1.168403550982475281e-01	4.431311488151550293e-01	7.199620595201849937e-04	-4.915473400615155697e-04	-2.166642108932137489e-03	1.194305252283811569e-03	3.050236962735652924e-02	-2.195100096287205815e-04	-2.613582611083984375e-01	-8.391448855400085449e-02	-5.330594256520271301e-03	2.587849507108330727e-03	-2.758105052635073662e-03	1.368631720542907715e-01	-2.727318205870687962e-04	-1.567321480251848698e-03	2.592468808870762587e-04	3.803328378126025200e-03	4.447147075552493334e-04	-5.949923070147633553e-04	1.192233641631901264e-03	4.127596691250801086e-02	1.148349929280811921e-05	-3.988023308920674026e-05	-3.403111826628446579e-03
-3.088982105255126953e-01	2.023521577939391136e-03	5.577309057116508484e-04	4.222440533339977264e-03	-1.388008531648665667e-04	3.532556584104895592e-03	-2.741796197369694710e-05	2.969371620565652847e-03	3.974056744482368231e-05	6.342150154523551464e-04	-4.751995438709855080e-04	-4.730578977614641190e-03	2.145892940461635590e-03	1.462359070777893066e+00	3.592500695958733559e-03	8.154196257237344980e-05	1.714093327522277832e+00	3.647676567197777331e-05	-7.393587827682495117e-01	-4.943071398884057999e-03	1.629550126381218433e-03	-9.190460667014122009e-03	2.288470976054668427e-03	-2.106816507875919342e-03	-2.701947465538978577e-03	-1.168403550982475281e-01	4.432357847690582275e-01	7.431932608596980572e-04	-4.918586928397417068e-04	-2.165956655517220497e-03	1.195460674352943897e-03	3.050543926656246185e-02	-2.353754098294302821e-04	-2.613848745822906494e-01	-8.391447365283966064e-02	-5.330903455615043640e-03	2.589711686596274376e-03	-2.838410669937729836e-03	1.368631720542907715e-01	-2.725131926126778126e-04	-1.565375947393476963e-03	2.603857719805091619e-04	3.803987754508852959e-03	4.446651437319815159e-04	-5.949923070147633553e-04	1.192178460769355297e-03	4.127596691250801086e-02	1.396283096255501732e-06	-3.844811726594343781e-05	-3.403111826628446579e-03
-3.088981807231903076e-01	2.023521577939391136e-03	5.563967861235141754e-04	4.222441464662551880e-03	-1.388008531648665667e-04	3.537639975547790527e-03	-2.715769551286939532e-05	2.969371620565652847e-03	3.974083665525540709e-05	6.342150154523551464e-04	-4.756497510243207216e-04	-4.730578977614641190e-03	2.145892940461635590e-03	1.462253451347351074e+00	2.137150615453720093e-03	8.154196257237344980e-05	1.714093327522277832e+00	1.519599481980549172e-05	-7.393390536308288574e-01	-5.433931481093168259e-03	1.475648372434079647e-03	-8.424984291195869446e-03	2.385219326242804527e-03	-2.611981239169836044e-03	-3.833277150988578796e-03	-1.168403550982475281e-01	4.430209100246429443e-01	7.159041706472635269e-04	-4.951902083121240139e-04	-2.166665391996502876e-03	1.195350079797208309e-03	3.050245344638824463e-02	-2.086103486362844706e-04	-2.613946795463562012e-01	-8.391465246677398682e-02	-5.339367315173149109e-03	2.589155687019228935e-03	-2.723948331549763680e-03	1.368631720542907715e-01	-2.732302818913012743e-04	-1.565370010212063789e-03	2.717573661357164383e-04	3.714630147442221642e-03	4.447257088031619787e-04	-5.949923652224242687e-04	1.192287309095263481e-03	4.129440337419509888e-02	-5.332584623829461634e-05	-3.944077616324648261e-05	-3.403111826628446579e-03
-3.088981211185455322e-01	2.023521577939391136e-03	5.563884042203426361e-04	4.222450777888298035e-03	-1.388008531648665667e-04	3.533316310495138168e-03	-2.712610876187682152e-05	2.969371620565652847e-03	3.974083301727660000e-05	6.342150154523551464e-04	-4.754114488605409861e-04	-4.730578977614641190e-03	2.145892940461635590e-03	1.461552739143371582e+00	2.825614763423800468e-03	8.154196257237344980e-05	1.714093327522277832e+00	1.550751403556205332e-05	-7.393398284912109375e-01	5.470902658998966217e-03	1.441502827219665051e-03	-8.831324055790901184e-03	2.320497995242476463e-03	-2.017889870330691338e-03	-3.847124055027961731e-03	-1.168403550982475281e-01	4.429931342601776123e-01	6.929573137313127518e-04	-5.108122713863849640e-04	-2.165419515222311020e-03	1.192534808069467545e-03	3.050109185278415680e-02	-2.064533618977293372e-04	-2.613716125488281250e-01	-8.391459286212921143e-02	-5.336178466677665710e-03	2.588480943813920021e-03	-2.720187650993466377e-03	1.368631720542907715e-01	-2.730496926233172417e-04	-1.561815151944756508e-03	2.708493848331272602e-04	3.715043421834707260e-03	4.448993713594973087e-04	-5.949922488071024418e-04	1.192287076264619827e-03	4.128286615014076233e-02	-2.299234620295464993e-05	-3.898237628163769841e-05	-3.403111826628446579e-03
-3.088980913162231445e-01	2.023521577939391136e-03	5.570786888711154461e-04	4.222450312227010727e-03	-1.388008531648665667e-04	3.589040599763393402e-03	-2.719914846238680184e-05	2.969371620565652847e-03	3.974141145590692759e-05	1.477341516874730587e-03	-4.733389650937169790e-04	-4.730578977614641190e-03	2.145892940461635590e-03	1.462400794029235840e+00	3.440036904066801071e-03	-6.508344318717718124e-03	1.714093327522277832e+00	1.791772592696361244e-05	-7.393341064453125000e-01	-4.772135987877845764e-03	4.638345271814614534e-04	-8.723851293325424194e-03	1.693121157586574554e-03	-2.460201503708958626e-03	-3.909199964255094528e-03	-1.180919855833053589e-01	4.428488910198211670e-01	2.944547683000564575e-03	-5.006007850170135498e-04	-2.167241415008902550e-03	1.970084151253104210e-03	3.050010465085506439e-02	-2.118687261827290058e-04	-2.613704204559326172e-01	-8.391454070806503296e-02	-4.107455257326364517e-03	2.587177092209458351e-03	-2.743474906310439110e-03	1.368631720542907715e-01	-2.644853084348142147e-04	-1.531104906462132931e-03	2.592426026239991188e-04	3.785948036238551140e-03	4.459192568901926279e-04	-5.949923070147633553e-04	1.192267751321196556e-03	4.141282662749290466e-02	2.061737177427858114e-04	-3.826211832347325981e-05	-3.403111826628446579e-03
-3.088981509208679199e-01	2.023521577939391136e-03	5.569625063799321651e-04	4.222451709210872650e-03	-1.388008531648665667e-04	3.514237934723496437e-03	-2.722257522691506892e-05	2.969371620565652847e-03	3.974128412664867938e-05	1.246143132448196411e-03	-4.730239452328532934e-04	-4.730578977614641190e-03	2.145892940461635590e-03	1.462400317192077637e+00	3.604653291404247284e-03	-5.928117409348487854e-02	1.714093327522277832e+00	4.771463864017277956e-05	-7.392259836196899414e-01	-3.456256119534373283e-03	1.050322083756327629e-03	-8.720062673091888428e-03	1.840866869315505028e-03	-2.396424068138003349e-03	-4.262793343514204025e-03	-1.174116358160972595e-01	4.426116049289703369e-01	8.544750162400305271e-04	-5.012879846617579460e-04	-2.166566206142306328e-03	1.558916526846587658e-03	3.050408139824867249e-02	-2.076307573588564992e-04	-2.613765895366668701e-01	-8.391505479812622070e-02	-4.648924805223941803e-03	2.584508387371897697e-03	-2.733438042923808098e-03	1.368631720542907715e-01	-2.729260886553674936e-04	-1.536360126920044422e-03	2.592426026239991188e-04	3.778035985305905342e-03	4.458049661479890347e-04	-5.949923652224242687e-04	1.192252966575324535e-03	4.132771864533424377e-02	2.624198677949607372e-04	-3.831346839433535933e-05	-3.403111826628446579e-03
-3.088982999324798584e-01	2.023521577939391136e-03	5.573090747930109501e-04	4.222431685775518417e-03	-1.388008531648665667e-04	3.530493006110191345e-03	-2.116781615768559277e-05	2.969371620565652847e-03	3.974150240537710488e-05	6.342150154523551464e-04	-4.749757354147732258e-04	-4.730578977614641190e-03	2.145892940461635590e-03	1.461788415908813477e+00	2.960579236969351768e-03	8.154196257237344980e-05	1.714093327522277832e+00	1.550530214444734156e-05	-7.392657995223999023e-01	-5.376183893531560898e-03	1.570113119669258595e-03	-8.667144924402236938e-03	-1.029757875949144363e-02	-1.625808654353022575e-03	5.031151697039604187e-02	-1.163591146469116211e-01	4.429467618465423584e-01	6.720657111145555973e-04	-4.855100705754011869e-04	-2.167641883715987206e-03	1.373964548110961914e-01	-8.188395202159881592e-02	-3.830300993286073208e-04	-2.613691985607147217e-01	-8.391446620225906372e-02	2.969439513981342316e-02	2.588324248790740967e-03	-2.764908596873283386e-03	1.368631720542907715e-01	-2.763395023066550493e-04	-1.857175491750240326e-03	2.592426026239991188e-04	3.737317631021142006e-03	6.137779564596712589e-04	-5.949922488071024418e-04	1.191983814351260662e-03	4.127596691250801086e-02	2.191370149375870824e-04	-3.850013308692723513e-05	-3.403111826628446579e-03
-3.088983893394470215e-01	2.023521577939391136e-03	5.594232352450489998e-04	4.222440999001264572e-03	-1.388008531648665667e-04	3.531522583216428757e-03	-2.554615457484032959e-05	2.969371620565652847e-03	3.974109131377190351e-05	6.342150154523551464e-04	-4.750027437694370747e-04	-4.730578977614641190e-03	2.145892940461635590e-03	1.462155342102050781e+00	3.086986485868692398e-03	8.154196257237344980e-05	1.714093327522277832e+00	1.575084388605318964e-05	-7.393004894256591797e-01	-4.058136139065027237e-03	1.660213689319789410e-03	-9.405705146491527557e-03	-7.432092446833848953e-03	1.222922001034021378e-03	-1.656164228916168213e-01	-1.164848953485488892e-01	4.428852200508117676e-01	6.654504686594009399e-04	-4.914714372716844082e-04	-2.166246529668569565e-03	2.991841435432434082e-01	-5.965840816497802734e-02	-9.058083523996174335e-04	-2.613493800163269043e-01	-8.391447365283966064e-02	3.595354408025741577e-02	2.587871858850121498e-03	-2.757255919277667999e-03	1.368631720542907715e-01	-2.727726823650300503e-04	-1.801522565074265003e-03	2.592426026239991188e-04	3.563444362953305244e-03	5.593333626165986061e-04	-5.949925980530679226e-04	1.192106166854500771e-03	4.127596691250801086e-02	2.833608014043420553e-04	-3.825228486675769091e-05	-3.403111826628446579e-03
-3.088991343975067139e-01	2.023521577939391136e-03	5.564953316934406757e-04	4.222436808049678802e-03	-1.388008531648665667e-04	3.515263320878148079e-03	1.369676142930984497e-01	2.969371620565652847e-03	3.974054197897203267e-05	6.342150154523551464e-04	-4.744453763123601675e-04	-4.730578977614641190e-03	2.145892940461635590e-03	1.462327241897583008e+00	1.026222715154290199e-03	8.154196257237344980e-05	1.714093327522277832e+00	1.788591907825320959e-05	-7.393447756767272949e-01	-5.592257250100374222e-03	1.287614111788570881e-03	-8.826728910207748413e-03	2.345592249184846878e-03	-2.454285509884357452e-03	7.189744152128696442e-03	-1.168403550982475281e-01	4.428921341896057129e-01	1.100331544876098633e-03	-4.916402394883334637e-04	-2.167499391362071037e-03	1.195720280520617962e-03	3.050149977207183838e-02	-2.059525722870603204e-04	-2.613877654075622559e-01	-8.391489088535308838e-02	-5.199359264224767685e-03	2.588553819805383682e-03	-2.708109095692634583e-03	1.368631720542907715e-01	-2.735415764618664980e-04	-1.569862826727330685e-03	2.592426026239991188e-04	3.581367665901780128e-03	4.494518507272005081e-04	-5.949924234300851822e-04	1.192285912111401558e-03	4.132176563143730164e-02	-2.219604539277497679e-05	-3.838313932646997273e-05	-3.403111826628446579e-03
-3.088991045951843262e-01	2.023521577939391136e-03	5.567218759097158909e-04	4.222436808049678802e-03	-1.388008531648665667e-04	3.524326719343662262e-03	6.138151139020919800e-02	2.969371620565652847e-03	3.974045830545946956e-05	6.342150154523551464e-04	-4.738729912787675858e-04	-4.730578977614641190e-03	2.145892940461635590e-03	1.462381362915039062e+00	3.253988921642303467e-03	8.154196257237344980e-05	1.714093327522277832e+00	5.711525227525271475e-05	-7.393267154693603516e-01	-5.333120469003915787e-03	1.370137208141386509e-03	-1.146770175546407700e-02	2.369612222537398338e-03	-2.486396115273237228e-03	-3.247032174840569496e-03	-1.168403550982475281e-01	4.428637921810150146e-01	2.143489662557840347e-03	-4.928247071802616119e-04	-2.164978068321943283e-03	1.191438874229788780e-03	3.050286322832107544e-02	-2.058377722278237343e-04	-2.613674998283386230e-01	-8.391448855400085449e-02	-3.059577895328402519e-03	2.590251853689551353e-03	-2.727581188082695007e-03	1.368631720542907715e-01	-2.733388391789048910e-04	-1.590937608852982521e-03	2.592426026239991188e-04	3.758016275241971016e-03	4.456655588001012802e-04	-5.949922488071024418e-04	1.192286377772688866e-03	4.132244363427162170e-02	-4.199997420073486865e-05	-3.862006633426062763e-05	-3.403111826628446579e-03
-3.088980913162231445e-01	2.023521577939391136e-03	5.575431860052049160e-04	4.222427494823932648e-03	-1.388008531648665667e-04	3.506382461637258530e-03	1.043457016348838806e-01	2.969371620565652847e-03	3.974094215664081275e-05	6.342150154523551464e-04	-4.757933493237942457e-04	-4.730578977614641190e-03	2.145892940461635590e-03	1.462208747863769531e+00	3.665335709229111671e-03	8.154196257237344980e-05	1.714093327522277832e+00	1.757152131176553667e-05	-7.393626570701599121e-01	-5.214907228946685791e-03	3.600533818826079369e-03	-8.508206345140933990e-03	2.320143161341547966e-03	-2.377274679020047188e-03	1.416454208083450794e-03	-1.168403550982475281e-01	4.423824846744537354e-01	9.542879997752606869e-04	-4.997548530809581280e-04	-2.166462596505880356e-03	1.195955206640064716e-03	-5.962335318326950073e-02	-2.085395099129527807e-04	-2.613897025585174561e-01	-8.391492068767547607e-02	-5.338248331099748611e-03	2.590394578874111176e-03	-2.736115129664540291e-03	1.368631720542907715e-01	-2.751958090811967850e-04	-1.545388600789010525e-03	2.593004028312861919e-04	3.607644001021981239e-03	4.452295543160289526e-04	-5.949923070147633553e-04	1.192281139083206654e-03	4.127596691250801086e-02	-7.477634426322765648e-06	-3.931726678274571896e-05	-3.403111826628446579e-03
-3.088981509208679199e-01	2.023521577939391136e-03	5.573845119215548038e-04	4.222437273710966110e-03	-1.388008531648665667e-04	3.524594707414507866e-03	8.841406553983688354e-03	2.969371620565652847e-03	3.974078572355210781e-05	6.342150154523551464e-04	-4.755025729537010193e-04	-4.730578977614641190e-03	2.145892940461635590e-03	1.461792945861816406e+00	3.660575719550251961e-03	8.154196257237344980e-05	1.714093327522277832e+00	1.936423541337717324e-05	-7.393626570701599121e-01	-5.638873204588890076e-03	5.726106930524110794e-03	-8.444870822131633759e-03	2.244687872007489204e-03	-2.553024096414446831e-03	1.512937713414430618e-03	-1.168403550982475281e-01	4.428755640983581543e-01	8.258749148808419704e-04	-4.970743320882320404e-04	-2.170267980545759201e-03	1.196469878777861595e-03	-1.060571055859327316e-02	-2.081899729091674089e-04	-2.613615393638610840e-01	-8.391472697257995605e-02	-5.338316783308982849e-03	2.590538002550601959e-03	-2.725168829783797264e-03	1.368631720542907715e-01	-2.751003776211291552e-04	-1.550084329210221767e-03	2.592688251752406359e-04	3.326087724417448044e-03	4.449237894732505083e-04	-5.949923070147633553e-04	1.192280440591275692e-03	4.127596691250801086e-02	-4.255300518707372248e-05	-3.835446841549128294e-05	-3.403111826628446579e-03
-3.088980913162231445e-01	2.023521577939391136e-03	5.577669362537562847e-04	4.222438205033540726e-03	-1.388008531648665667e-04	3.486250760033726692e-03	-2.687165942916180938e-05	2.969371620565652847e-03	3.974072751589119434e-05	6.342150154523551464e-04	-4.755481786560267210e-04	-4.730578977614641190e-03	2.145892940461635590e-03	1.462382912635803223e+00	3.566019237041473389e-03	8.154196257237344980e-05	1.714093327522277832e+00	1.508812874817522243e-05	-7.393521070480346680e-01	-4.925651475787162781e-03	1.289971056394279003e-03	-8.591300807893276215e-03	2.377564786002039909e-03	-2.403328428044915199e-03	-3.821725724264979362e-03	-1.168403550982475281e-01	4.430158436298370361e-01	7.013396825641393661e-04	-4.944939282722771168e-04	-2.164970850571990013e-03	1.196281751617789268e-03	3.049984574317932129e-02	-2.056146331597119570e-04	-2.613472044467926025e-01	-8.391450345516204834e-02	-5.339599680155515671e-03	2.588059054687619209e-03	-2.734787529334425926e-03	1.368631720542907715e-01	-2.730526321101933718e-04	-1.548038446344435215e-03	2.592426026239991188e-04	3.796169767156243324e-03	4.458646290004253387e-04	-5.949922488071024418e-04	1.191474264487624168e-03	4.127779975533485413e-02	-5.095258529763668776e-05	-3.825655949185602367e-05	-3.403111826628446579e-03
-3.088980913162231445e-01	2.023521577939391136e-03	5.564649472944438457e-04	4.222438205033540726e-03	-1.388008531648665667e-04	3.509546862915158272e-03	-2.757060246949549764e-05	2.969371620565652847e-03	3.974076753365807235e-05	6.342150154523551464e-04	-4.731915541924536228e-04	-4.730578977614641190e-03	2.145892940461635590e-03	1.462393522262573242e+00	3.595648799091577530e-03	8.154196257237344980e-05	1.714093327522277832e+00	1.512980088591575623e-05	-7.393544316291809082e-01	-5.358526948839426041e-03	1.304835546761751175e-03	-8.587809279561042786e-03	2.400228520855307579e-03	-2.602349733933806419e-03	-3.825666382908821106e-03	-1.168403550982475281e-01	4.430274069309234619e-01	7.125796400941908360e-04	-4.917506012134253979e-04	-2.166168065741658211e-03	1.192298135720193386e-03	3.050081804394721985e-02	-2.053534262813627720e-04	-2.613842785358428955e-01	-8.391455560922622681e-02	-5.337728653103113174e-03	2.584538888186216354e-03	-2.732276916503906250e-03	1.368631720542907715e-01	-2.727958781179040670e-04	-1.554039772599935532e-03	2.592426026239991188e-04	3.801094135269522667e-03	4.459804040379822254e-04	-5.949922488071024418e-04	1.192208146676421165e-03	4.127655923366546631e-02	-2.368168497923761606e-05	-3.806234235526062548e-05	-3.403111826628446579e-03
-3.088986873626708984e-01	2.023521577939391136e-03	5.563393351621925831e-04	4.222435876727104187e-03	-1.388008531648665667e-04	3.532058326527476311e-03	-2.615859921206720173e-05	2.969371620565652847e-03	3.974059654865413904e-05	6.342150154523551464e-04	-4.753715766128152609e-04	-4.730578977614641190e-03	2.145892940461635590e-03	1.462400197982788086e+00	3.584674792364239693e-03	8.154196257237344980e-05	1.714093327522277832e+00	1.519688703410793096e-05	-7.393434643745422363e-01	-2.731108805164694786e-03	1.389063661918044090e-03	-8.663272485136985779e-03	2.361866412684321404e-03	-2.605539280921220779e-03	-3.821672638878226280e-03	-1.168403550982475281e-01	4.430313110351562500e-01	7.021694327704608440e-04	-4.923092783428728580e-04	-2.164965029805898666e-03	1.195989199914038181e-03	3.050178661942481995e-02	-2.025249850703403354e-04	-2.613711357116699219e-01	-8.391445875167846680e-02	-5.338156130164861679e-03	2.590236486867070198e-03	-2.713911468163132668e-03	1.368631720542907715e-01	-2.751375432126224041e-04	-1.559412921778857708e-03	2.592426026239991188e-04	3.803004976361989975e-03	4.446863313205540180e-04	-5.949922488071024418e-04	1.192235038615763187e-03	4.127596691250801086e-02	-6.406971806427463889e-05	-3.810595808317884803e-05	-3.403111826628446579e-03
-3.088981211185455322e-01	-8.016885519027709961e-01	5.567822954617440701e-04	4.222429823130369186e-03	-1.388008531648665667e-04	3.528483444824814796e-03	-2.650570240803062916e-05	2.969371620565652847e-03	3.974044739152304828e-05	6.342150154523551464e-04	-4.758915165439248085e-04	-4.730578977614641190e-03	2.145892940461635590e-03	1.462401628494262695e+00	3.218924626708030701e-03	8.154196257237344980e-05	1.714093327522277832e+00	1.507781144027831033e-05	-7.393414974212646484e-01	-5.385397933423519135e-03	1.318051712587475777e-03	-8.583799004554748535e-03	2.345987595617771149e-03	-2.335698110982775688e-03	-3.820080775767564774e-03	-1.168403550982475281e-01	4.430314004421234131e-01	6.963788182474672794e-04	-4.914826713502407074e-04	-2.165232319384813309e-03	1.196049270220100880e-03	3.050146624445915222e-02	-1.989881711779162288e-04	-2.613894939422607422e-01	-8.391445875167846680e-02	-5.336957052350044250e-03	2.589502837508916855e-03	-2.761654788628220558e-03	1.368631720542907715e-01	-2.735569141805171967e-04	-1.543067861348390579e-03	2.592426026239991188e-04	3.794891294091939926e-03	4.446677339728921652e-04	-5.949922488071024418e-04	1.192205119878053665e-03	4.127596691250801086e-02	-4.488501144805923104e-05	-3.931472383555956185e-05	-3.403111826628446579e-03
-3.088987469673156738e-01	2.023521577939391136e-03	5.565489991568028927e-04	4.222428891807794571e-03	-1.388008531648665667e-04	3.502433188259601593e-03	-2.857676372514106333e-05	2.969371620565652847e-03	3.974047285737469792e-05	6.342150154523551464e-04	-5.693458952009677887e-04	-4.730578977614641190e-03	2.145892940461635590e-03	1.462386369705200195e+00	3.338390029966831207e-03	8.154196257237344980e-05	1.714093327522277832e+00	2.770536957541480660e-05	-7.393345832824707031e-01	3.445450216531753540e-03	1.373233273625373840e-03	-1.019089762121438980e-02	2.370726782828569412e-03	-2.388796303421258926e-03	-3.826626110821962357e-03	-1.168403550982475281e-01	4.428746104240417480e-01	7.016296731308102608e-04	-4.918599734082818031e-04	-2.167051192373037338e-03	3.630278408527374268e-01	3.050291724503040314e-02	-1.951743324752897024e-04	-2.613936662673950195e-01	-8.391479402780532837e-02	-5.330705549567937851e-03	2.584697213023900986e-03	-2.791183302178978920e-03	1.368631720542907715e-01	-2.738246985245496035e-04	-1.780781080015003681e-03	6.966600776650011539e-04	3.784845350310206413e-03	4.450844426173716784e-04	-5.949922488071024418e-04	1.192101626656949520e-03	4.127596691250801086e-02	1.984119990083854645e-05	-3.830940113402903080e-05	-3.403111826628446579e-03
-3.088989853858947754e-01	2.023521577939391136e-03	5.566829349845647812e-04	4.222434479743242264e-03	-1.388008531648665667e-04	3.529455047100782394e-03	-2.760198185569606721e-05	2.969371620565652847e-03	3.974064748035743833e-05	6.342150154523551464e-04	-7.883966900408267975e-04	-4.730578977614641190e-03	2.145892940461635590e-03	1.462393641471862793e+00	2.851602621376514435e-03	8.154196257237344980e-05	1.714093327522277832e+00	3.348247264511883259e-05	-7.393347024917602539e-01	-4.141306038945913315e-03	1.317587215453386307e-03	-8.535137400031089783e-03	2.343851607292890549e-03	-2.423460129648447037e-03	-3.825332270935177803e-03	-1.168403550982475281e-01	4.428638517856597900e-01	7.385656354017555714e-04	-4.918891354463994503e-04	-2.165544079616665840e-03	3.069142401218414307e-01	3.050244413316249847e-02	-2.075853553833439946e-04	-2.613835632801055908e-01	-8.391450345516204834e-02	-5.285482853651046753e-03	2.586907008662819862e-03	-2.731711603701114655e-03	1.368631720542907715e-01	-2.739441697485744953e-04	-1.803624909371137619e-03	7.354788249358534813e-04	3.798093879595398903e-03	4.451284185051918030e-04	-5.949922488071024418e-04	1.192173687741160393e-03	4.127596691250801086e-02	-5.404272451414726675e-05	-3.811304850387386978e-05	-3.403111826628446579e-03
-3.088980913162231445e-01	2.023521577939391136e-03	5.563541781157255173e-04	4.222447983920574188e-03	-1.388008531648665667e-04	3.565218532457947731e-03	-2.715574191824998707e-05	2.969371620565652847e-03	3.974067658418789506e-05	6.342150154523551464e-04	-4.759097064379602671e-04	-4.730578977614641190e-03	2.145892940461635590e-03	1.462401986122131348e+00	2.273692749440670013e-03	8.154196257237344980e-05	1.714093327522277832e+00	1.778206024027895182e-05	-7.393501400947570801e-01	-5.690817721188068390e-03	1.415487262420356274e-03	-8.422666229307651520e-03	2.312291879206895828e-03	-2.212744904682040215e-03	2.058662939816713333e-03	-1.168403550982475281e-01	4.429575800895690918e-01	6.305549177341163158e-04	-4.927178961224853992e-04	-2.166398568078875542e-03	1.195748802274465561e-03	3.050149604678153992e-02	-2.078037941828370094e-04	-2.613912820816040039e-01	-8.391445875167846680e-02	-5.338365677744150162e-03	2.590501448139548302e-03	-2.734800567850470543e-03	1.368631720542907715e-01	-2.728173858486115932e-04	-1.515728188678622246e-03	2.592426026239991188e-04	3.786164335906505585e-03	4.446663078851997852e-04	-5.949923070147633553e-04	1.192226423881947994e-03	4.127596691250801086e-02	-6.533475243486464024e-05	-3.881992961396463215e-05	-3.403111826628446579e-03
-3.088981807231903076e-01	2.023521577939391136e-03	5.570913781411945820e-04	4.222436808049678802e-03	-1.388008531648665667e-04	3.578086616471409798e-03	-2.737162503763101995e-05	2.969371620565652847e-03	3.974182254751212895e-05	6.342150154523551464e-04	-4.747209895867854357e-04	-4.730578977614641190e-03	2.145892940461635590e-03	1.462401986122131348e+00	2.959872363135218620e-03	8.154196257237344980e-05	1.714093327522277832e+00	1.578864248585887253e-05	-7.393320202827453613e-01	-5.816491320729255676e-03	1.380142173729836941e-03	-8.598469197750091553e-03	2.325369976460933685e-03	-2.524027135223150253e-03	2.348409965634346008e-03	-1.168403550982475281e-01	4.430200755596160889e-01	5.410353769548237324e-04	-4.918485064990818501e-04	-2.166319405660033226e-03	1.194929936900734901e-03	3.050193004310131073e-02	-2.086397726088762283e-04	-2.613947987556457520e-01	-8.391446620225906372e-02	-5.338085349649190903e-03	2.588166622444987297e-03	-2.709518885239958763e-03	1.368631720542907715e-01	-2.729789703153073788e-04	-1.520163146778941154e-03	2.592426026239991188e-04	3.771085059270262718e-03	4.446709062904119492e-04	-5.949923070147633553e-04	1.192283467389643192e-03	4.127596691250801086e-02	-6.308433512458577752e-05	-3.848008782370015979e-05	-3.403111826628446579e-03
-3.088980317115783691e-01	2.023521577939391136e-03	5.563385784626007080e-04	4.222436808049678802e-03	-1.388008531648665667e-04	3.533478127792477608e-03	-2.766430770861916244e-05	2.969371620565652847e-03	3.974044011556543410e-05	6.342150154523551464e-04	-4.759925650432705879e-04	-4.730578977614641190e-03	2.145892940461635590e-03	1.462401986122131348e+00	3.669466124847531319e-03	8.154196257237344980e-05	1.714093327522277832e+00	1.504536521679256111e-05	-7.393663525581359863e-01	-5.850658286362886429e-03	1.279349206015467644e-03	-8.350552991032600403e-03	2.404332859441637993e-03	-2.615983597934246063e-03	-3.825886640697717667e-03	-1.168403550982475281e-01	4.430314302444458008e-01	7.184923742897808552e-04	-4.914406454190611839e-04	-2.164926845580339432e-03	1.196722616441547871e-03	3.050141595304012299e-02	-2.087590110022574663e-04	-2.613953053951263428e-01	-8.391445875167846680e-02	-5.339837167412042618e-03	2.590695163235068321e-03	-2.706920029595494270e-03	1.368631720542907715e-01	-2.727555984165519476e-04	-1.509534660726785660e-03	2.592426026239991188e-04	3.806010121479630470e-03	4.446642997208982706e-04	-5.949922488071024418e-04	1.192287541925907135e-03	4.127596691250801086e-02	-6.756639049854129553e-05	-3.799831756623461843e-05	-3.403111826628446579e-03
-3.088980317115783691e-01	2.023521577939391136e-03	5.563385784626007080e-04	4.222436808049678802e-03	-1.388008531648665667e-04	3.533478127792477608e-03	-2.766430770861916244e-05	2.969371620565652847e-03	3.974044011556543410e-05	6.342150154523551464e-04	-4.759925650432705879e-04	-4.730578977614641190e-03	2.145892940461635590e-03	1.462401986122131348e+00	3.669466124847531319e-03	8.154196257237344980e-05	1.714093327522277832e+00	1.504536521679256111e-05	-7.393663525581359863e-01	-5.850658286362886429e-03	1.279349206015467644e-03	-8.350552991032600403e-03	2.404332859441637993e-03	-2.615983597934246063e-03	-3.825886640697717667e-03	-1.168403550982475281e-01	4.430314302444458008e-01	7.184923742897808552e-04	-4.914406454190611839e-04	-2.164926845580339432e-03	1.196722616441547871e-03	3.050141595304012299e-02	-2.087590110022574663e-04	-2.613953053951263428e-01	-8.391445875167846680e-02	-5.339837167412042618e-03	2.590695163235068321e-03	-2.706920029595494270e-03	1.368631720542907715e-01	-2.727555984165519476e-04	-1.509534660726785660e-03	2.592426026239991188e-04	3.806010121479630470e-03	4.446642997208982706e-04	-5.949922488071024418e-04	1.192287541925907135e-03	4.127596691250801086e-02	-6.756639049854129553e-05	-3.799831756623461843e-05	-3.403111826628446579e-03
-3.088980317115783691e-01	2.023521577939391136e-03	5.563385784626007080e-04	4.222436808049678802e-03	-1.388008531648665667e-04	3.533478127792477608e-03	-2.766430770861916244e-05	2.969371620565652847e-03	3.974044011556543410e-05	6.342150154523551464e-04	-4.759925650432705879e-04	-4.730578977614641190e-03	2.145892940461635590e-03	1.462401986122131348e+00	3.669466124847531319e-03	8.154196257237344980e-05	1.714093327522277832e+00	1.504536521679256111e-05	-7.393663525581359863e-01	-5.850658286362886429e-03	1.279349206015467644e-03	-8.350552991032600403e-03	2.404332859441637993e-03	-2.615983597934246063e-03	-3.825886640697717667e-03	-1.168403550982475281e-01	4.430314302444458008e-01	7.184923742897808552e-04	-4.914406454190611839e-04	-2.164926845580339432e-03	1.196722616441547871e-03	3.050141595304012299e-02	-2.087590110022574663e-04	-2.613953053951263428e-01	-8.391445875167846680e-02	-5.339837167412042618e-03	2.590695163235068321e-03	-2.706920029595494270e-03	1.368631720542907715e-01	-2.727555984165519476e-04	-1.509534660726785660e-03	2.592426026239991188e-04	3.806010121479630470e-03	4.446642997208982706e-04	-5.949922488071024418e-04	1.192287541925907135e-03	4.127596691250801086e-02	-6.756639049854129553e-05	-3.799831756623461843e-05	-3.403111826628446579e-03
-3.088980317115783691e-01	2.023521577939391136e-03	5.563385784626007080e-04	4.222436808049678802e-03	-1.388008531648665667e-04	3.533478127792477608e-03	-2.766430770861916244e-05	2.969371620565652847e-03	3.974044011556543410e-05	6.342150154523551464e-04	-4.759925650432705879e-04	-4.730578977614641190e-03	2.145892940461635590e-03	1.462401986122131348e+00	3.669466124847531319e-03	8.154196257237344980e-05	1.714093327522277832e+00	1.504536521679256111e-05	-7.393663525581359863e-01	-5.850658286362886429e-03	1.279349206015467644e-03	-8.350552991032600403e-03	2.404332859441637993e-03	-2.615983597934246063e-03	-3.825886640697717667e-03	-1.168403550982475281e-01	4.430314302444458008e-01	7.184923742897808552e-04	-4.914406454190611839e-04	-2.164926845580339432e-03	1.196722616441547871e-03	3.050141595304012299e-02	-2.087590110022574663e-04	-2.613953053951263428e-01	-8.391445875167846680e-02	-5.339837167412042618e-03	2.590695163235068321e-03	-2.706920029595494270e-03	1.368631720542907715e-01	-2.727555984165519476e-04	-1.509534660726785660e-03	2.592426026239991188e-04	3.806010121479630470e-03	4.446642997208982706e-04	-5.949922488071024418e-04	1.192287541925907135e-03	4.127596691250801086e-02	-6.756639049854129553e-05	-3.799831756623461843e-05	-3.403111826628446579e-03
-3.088989853858947754e-01	2.023521577939391136e-03	5.566095933318138123e-04	4.222444258630275726e-03	-1.388008531648665667e-04	3.525412175804376602e-03	-2.736034912231843919e-05	2.969371620565652847e-03	3.974061110056936741e-05	6.342150154523551464e-04	-4.750918596982955933e-04	-4.730578977614641190e-03	2.145892940461635590e-03	1.462102532386779785e+00	3.665847470983862877e-03	8.154196257237344980e-05	1.714093327522277832e+00	4.407122105476446450e-05	-7.393417358398437500e-01	-3.678919514641165733e-03	1.385455834679305553e-03	-9.036079049110412598e-03	2.244546543806791306e-03	8.691342663951218128e-04	-1.375148189254105091e-03	-1.168403625488281250e-01	4.427709579467773438e-01	5.968928453512489796e-04	-4.936312325298786163e-04	-2.165760612115263939e-03	1.194656826555728912e-03	3.050207160413265228e-02	-1.925443793879821897e-04	-2.613669335842132568e-01	-8.391448110342025757e-02	1.084550023078918457e-01	2.587099559605121613e-03	-2.728594932705163956e-03	1.368631720542907715e-01	1.998921390622854233e-03	-1.659261528402566910e-03	2.605282352305948734e-04	3.704112954437732697e-03	4.448573745321482420e-04	-5.949923652224242687e-04	1.191539107821881771e-03	4.127596691250801086e-02	-4.180782707408070564e-05	-3.817389369942247868e-05	-3.403111826628446579e-03
-3.088985681533813477e-01	2.023521577939391136e-03	5.569259519688785076e-04	4.222461488097906113e-03	-1.388008531648665667e-04	3.581433324143290520e-03	-2.829390905390027910e-05	2.969371620565652847e-03	3.974077480961568654e-05	6.342150154523551464e-04	-4.750899679493159056e-04	-4.730578977614641190e-03	2.145892940461635590e-03	1.462138175964355469e+00	3.653344931080937386e-03	8.154196257237344980e-05	1.714093327522277832e+00	4.736428672913461924e-05	-7.393581867218017578e-01	-1.673886086791753769e-03	1.407808857038617134e-03	-1.167629193514585495e-02	2.364419400691986084e-03	3.252585185691714287e-03	-2.521060174331068993e-03	-1.168403550982475281e-01	4.427613019943237305e-01	6.156881572678685188e-04	-4.916165489703416824e-04	-2.165837213397026062e-03	1.194222480989992619e-03	3.050147742033004761e-02	-1.892507134471088648e-04	-2.613700628280639648e-01	-8.391448855400085449e-02	2.841164357960224152e-03	2.584959147498011589e-03	-2.719721989706158638e-03	1.368631720542907715e-01	1.705002505332231522e-04	-1.591718173585832119e-03	2.615206176415085793e-04	3.722526133060455322e-03	4.448065301403403282e-04	-5.949923070147633553e-04	1.190845039673149586e-03	4.127596691250801086e-02	-1.503140083514153957e-05	-3.822841608780436218e-05	-3.403111826628446579e-03
-3.088980317115783691e-01	2.023521577939391136e-03	5.563385784626007080e-04	4.222436808049678802e-03	-1.388008531648665667e-04	3.533478127792477608e-03	-2.766430770861916244e-05	2.969371620565652847e-03	3.974044011556543410e-05	6.342150154523551464e-04	-4.759925650432705879e-04	-4.730578977614641190e-03	2.145892940461635590e-03	1.462401986122131348e+00	3.669466124847531319e-03	8.154196257237344980e-05	1.714093327522277832e+00	1.504536521679256111e-05	-7.393663525581359863e-01	-5.850658286362886429e-03	1.279349206015467644e-03	-8.350552991032600403e-03	2.404332859441637993e-03	-2.615983597934246063e-03	-3.825886640697717667e-03	-1.168403550982475281e-01	4.430314302444458008e-01	7.184923742897808552e-04	-4.914406454190611839e-04	-2.164926845580339432e-03	1.196722616441547871e-03	3.050141595304012299e-02	-2.087590110022574663e-04	-2.613953053951263428e-01	-8.391445875167846680e-02	-5.339837167412042618e-03	2.590695163235068321e-03	-2.706920029595494270e-03	1.368631720542907715e-01	-2.727555984165519476e-04	-1.509534660726785660e-03	2.592426026239991188e-04	3.806010121479630470e-03	4.446642997208982706e-04	-5.949922488071024418e-04	1.192287541925907135e-03	4.127596691250801086e-02	-6.756639049854129553e-05	-3.799831756623461843e-05	-3.403111826628446579e-03
-3.088980317115783691e-01	2.023521577939391136e-03	5.563385784626007080e-04	4.222436808049678802e-03	-1.388008531648665667e-04	3.533478127792477608e-03	-2.766430770861916244e-05	2.969371620565652847e-03	3.974044011556543410e-05	6.342150154523551464e-04	-4.759925650432705879e-04	-4.730578977614641190e-03	2.145892940461635590e-03	1.462401986122131348e+00	3.669466124847531319e-03	8.154196257237344980e-05	1.714093327522277832e+00	1.504536521679256111e-05	-7.393663525581359863e-01	-5.850658286362886429e-03	1.279349206015467644e-03	-8.350552991032600403e-03	2.404332859441637993e-03	-2.615983597934246063e-03	-3.825886640697717667e-03	-1.168403550982475281e-01	4.430314302444458008e-01	7.184923742897808552e-04	-4.914406454190611839e-04	-2.164926845580339432e-03	1.196722616441547871e-03	3.050141595304012299e-02	-2.087590110022574663e-04	-2.613953053951263428e-01	-8.391445875167846680e-02	-5.339837167412042618e-03	2.590695163235068321e-03	-2.706920029595494270e-03	1.368631720542907715e-01	-2.727555984165519476e-04	-1.509534660726785660e-03	2.592426026239991188e-04	3.806010121479630470e-03	4.446642997208982706e-04	-5.949922488071024418e-04	1.192287541925907135e-03	4.127596691250801086e-02	-6.756639049854129553e-05	-3.799831756623461843e-05	-3.403111826628446579e-03
-5.527902841567993164e-01	2.023521577939391136e-03	5.603458266705274582e-04	4.222450777888298035e-03	-1.388008531648665667e-04	3.608389524742960930e-03	8.695128373801708221e-03	2.969371620565652847e-03	3.974164792452938855e-05	6.342150154523551464e-04	-4.739201394841074944e-04	-4.730578977614641190e-03	2.145892940461635590e-03	1.462399005889892578e+00	2.841019537299871445e-03	-1.526637654751539230e-02	1.714093327522277832e+00	4.037047983729280531e-05	-7.393030524253845215e-01	-4.551328253000974655e-03	1.692001009359955788e-03	-1.296555809676647186e-02	2.104418352246284485e-03	-1.975371269509196281e-03	-3.788936184719204903e-03	-1.168403550982475281e-01	4.402676224708557129e-01	-3.765533037949353456e-04	-4.993529291823506355e-04	-2.167557133361697197e-03	1.063369587063789368e-02	3.050076030194759369e-02	-1.874903682619333267e-04	-2.613660693168640137e-01	-8.391465991735458374e-02	1.844606734812259674e-02	7.634609472006559372e-03	-2.807765733450651169e-03	1.368631720542907715e-01	-2.731278946157544851e-04	-1.881339005194604397e-03	2.652124967426061630e-04	3.723398083820939064e-03	6.108766538091003895e-04	-5.949923652224242687e-04	1.192137249745428562e-03	4.128799587488174438e-02	1.122760877478867769e-04	-4.264468952897004783e-05	-3.403111826628446579e-03
-4.161042273044586182e-01	2.023521577939391136e-03	5.576887051574885845e-04	4.222452640533447266e-03	-1.388008531648665667e-04	3.600485855713486671e-03	1.181747764348983765e-02	2.969371620565652847e-03	3.974189166910946369e-05	6.342150154523551464e-04	-4.741349548567086458e-04	-4.730578977614641190e-03	2.145892940461635590e-03	1.462399721145629883e+00	2.919176826253533363e-03	-2.017169259488582611e-02	1.714093327522277832e+00	3.561056655598804355e-05	-7.392875552177429199e-01	-4.971510265022516251e-03	1.738801016472280025e-03	-9.889985434710979462e-03	1.680223271250724792e-03	-1.703620189800858498e-03	-3.565859515219926834e-03	-1.168403550982475281e-01	4.396765232086181641e-01	-1.342353498330339789e-04	-4.993727779947221279e-04	-2.167805796489119530e-03	1.337124314159154892e-02	3.049449436366558075e-02	-1.876856695162132382e-04	-2.613691091537475586e-01	-8.391457051038742065e-02	2.032861113548278809e-03	6.642630100250244141e-01	-2.817505504935979843e-03	1.368631720542907715e-01	-2.715977025218307972e-04	-1.652908395044505596e-03	2.637646975927054882e-04	3.781727747991681099e-03	8.110207854770123959e-04	-5.949923652224242687e-04	1.192160067148506641e-03	4.129000008106231689e-02	4.401595506351441145e-04	-4.155423812335357070e-05	-3.403111826628446579e-03
-3.088981211185455322e-01	2.023521577939391136e-03	5.565452156588435173e-04	4.222442395985126495e-03	-1.388008531648665667e-04	3.533316077664494514e-03	-2.766291072475723922e-05	2.969371620565652847e-03	3.974066567025147378e-05	6.342150154523551464e-04	-4.758861905429512262e-04	-4.730578977614641190e-03	2.145892940461635590e-03	1.462401866912841797e+00	3.597546368837356567e-03	8.154196257237344980e-05	1.714093327522277832e+00	3.559688047971576452e-05	-7.393684983253479004e-01	-5.022554658353328705e-03	1.279537915252149105e-03	-8.813903667032718658e-03	2.394567010924220085e-03	-2.583279972895979881e-03	-3.820820711553096771e-03	-1.168403550982475281e-01	4.430275559425354004e-01	7.195157813839614391e-04	-4.923512460663914680e-04	-2.166274236515164375e-03	1.192177878692746162e-03	3.050141595304012299e-02	-2.067242603516206145e-04	-2.613947987556457520e-01	-8.391445875167846680e-02	-5.339786410331726074e-03	2.590608084574341774e-03	-2.711390843614935875e-03	1.368631720542907715e-01	-2.730552805587649345e-04	-1.530215609818696976e-03	2.592528762761503458e-04	3.805830143392086029e-03	4.446649691089987755e-04	-5.949922488071024418e-04	1.192274619825184345e-03	4.127596691250801086e-02	-5.654791311826556921e-05	-3.802567516686394811e-05	-3.403111826628446579e-03
-3.088981509208679199e-01	2.023521577939391136e-03	5.563556333072483540e-04	4.222439602017402649e-03	-1.388008531648665667e-04	3.531912341713905334e-03	-2.766112083918415010e-05	2.969371620565652847e-03	3.974068749812431633e-05	6.342150154523551464e-04	-4.756838025059551001e-04	-4.730578977614641190e-03	2.145892940461635590e-03	1.462401866912841797e+00	3.600686322897672653e-03	8.154196257237344980e-05	1.714093327522277832e+00	2.817089807649608701e-05	-7.393680810928344727e-01	1.430475339293479919e-02	1.289450679905712605e-03	-8.369875140488147736e-03	2.400817349553108215e-03	-2.419395837932825089e-03	-3.824231214821338654e-03	-1.168403550982475281e-01	4.430297315120697021e-01	7.201805710792541504e-04	-4.919981001876294613e-04	-2.165245125070214272e-03	1.196656841784715652e-03	3.050141595304012299e-02	-2.068079484160989523e-04	-2.613941431045532227e-01	-8.391456305980682373e-02	-5.339790135622024536e-03	2.590442076325416565e-03	-2.708802931010723114e-03	1.368631720542907715e-01	-2.730656706262379885e-04	-1.529394532553851604e-03	2.592523524072021246e-04	3.805942833423614502e-03	4.446905222721397877e-04	-5.949922488071024418e-04	1.192287541925907135e-03	4.127596691250801086e-02	-5.467750452226027846e-05	-3.800126069108955562e-05	-3.403111826628446579e-03
-3.089010417461395264e-01	2.023521577939391136e-03	5.566914333030581474e-04	4.222446586936712265e-03	-1.388008531648665667e-04	3.503249026834964752e-03	1.361542753875255585e-02	2.969371620565652847e-03	3.974075298174284399e-05	6.342150154523551464e-04	-4.758778086397796869e-04	-4.730578977614641190e-03	2.145892940461635590e-03	1.461326241493225098e+00	3.650022670626640320e-03	8.154196257237344980e-05	1.714093327522277832e+00	5.915195288253016770e-05	-7.393584251403808594e-01	-2.216864144429564476e-03	1.717038336209952831e-03	-8.622225373983383179e-03	2.278027590364217758e-03	-2.413213951513171196e-03	-2.825084840878844261e-03	-1.168403550982475281e-01	4.444048404693603516e-01	7.106835395097732544e-02	-4.954929463565349579e-04	-2.167524304240942001e-03	1.190771930851042271e-03	3.050182200968265533e-02	-2.013318735407665372e-04	-2.613555788993835449e-01	-8.391447365283966064e-02	-5.312957800924777985e-03	2.587969647720456123e-03	-3.086273325607180595e-03	1.368631720542907715e-01	-2.698954485822468996e-04	-1.569636166095733643e-03	2.592426026239991188e-04	3.729293588548898697e-03	4.447027458809316158e-04	-5.949923652224242687e-04	1.191901741549372673e-03	4.127596691250801086e-02	3.770111652556806803e-05	-3.910424129571765661e-05	-3.403111826628446579e-03
-3.089034855365753174e-01	2.023521577939391136e-03	5.566378240473568439e-04	4.222440533339977264e-03	-1.388008531648665667e-04	3.494554199278354645e-03	5.534405354410409927e-03	2.969371620565652847e-03	3.974064384237863123e-05	6.342150154523551464e-04	-4.749787040054798126e-04	-4.730578977614641190e-03	2.145892940461635590e-03	1.461785435676574707e+00	3.425300819799304008e-03	8.154196257237344980e-05	1.714093327522277832e+00	1.666283606027718633e-05	-7.393609285354614258e-01	-2.641560044139623642e-03	3.099018940702080727e-03	-8.631797507405281067e-03	2.309832023456692696e-03	-2.533280523493885994e-03	-3.451976925134658813e-03	-1.168403550982475281e-01	4.432700872421264648e-01	2.556830942630767822e-01	-4.929992719553411007e-04	-2.165911719202995300e-03	1.194424112327396870e-03	3.050200082361698151e-02	-2.053509815596044064e-04	-2.613894045352935791e-01	-8.391448110342025757e-02	-5.337441805750131607e-03	2.587060211226344109e-03	-2.820664783939719200e-03	1.368631720542907715e-01	-2.714332949835807085e-04	-1.519642421044409275e-03	2.592426026239991188e-04	3.786451648920774460e-03	4.447249812074005604e-04	-5.949923070147633553e-04	1.192236319184303284e-03	4.127596691250801086e-02	3.567737439880147576e-05	-3.876247501466423273e-05	-3.403111826628446579e-03
-3.088980317115783691e-01	2.023521577939391136e-03	5.563540034927427769e-04	4.222437273710966110e-03	-1.388008531648665667e-04	3.527688095346093178e-03	-2.523461080272682011e-05	2.969371620565652847e-03	3.974046558141708374e-05	6.342150154523551464e-04	-4.757355491165071726e-04	-4.730578977614641190e-03	2.145892940461635590e-03	1.462378501892089844e+00	3.663353156298398972e-03	8.154196257237344980e-05	1.714093327522277832e+00	1.515179337729932740e-05	-7.393619418144226074e-01	-5.599004682153463364e-03	1.314970548264682293e-03	-8.981363847851753235e-03	2.373140305280685425e-03	-2.172988373786211014e-03	-3.825951833277940750e-03	-1.168403550982475281e-01	4.429798722267150879e-01	6.416093674488365650e-04	3.477500053122639656e-03	-2.165213227272033691e-03	8.094792068004608154e-02	3.050140663981437683e-02	-2.085445157717913389e-04	-2.613927423954010010e-01	-8.391447365283966064e-02	-5.339235067367553711e-03	2.587318187579512596e-03	-8.813548088073730469e-01	1.368631720542907715e-01	-2.727675600908696651e-04	-1.571591245010495186e-03	2.592426026239991188e-04	3.803737694397568703e-03	5.292745190672576427e-04	-5.949922488071024418e-04	1.192286144942045212e-03	4.127596691250801086e-02	-4.787551006302237511e-05	-3.800735430559143424e-05	-3.403111826628446579e-03
-3.088980913162231445e-01	2.023521577939391136e-03	5.563406157307326794e-04	4.222438205033540726e-03	-1.388008531648665667e-04	3.507256973534822464e-03	-2.733496330620255321e-05	2.969371620565652847e-03	3.974049104726873338e-05	6.342150154523551464e-04	-4.757055430673062801e-04	-4.730578977614641190e-03	2.145892940461635590e-03	1.462391257286071777e+00	3.666346892714500427e-03	8.154196257237344980e-05	1.714093327522277832e+00	1.507926208432763815e-05	-7.393624782562255859e-01	-5.678326822817325592e-03	1.297793700359761715e-03	-8.484876714646816254e-03	2.401318401098251343e-03	-2.580372616648674011e-03	-3.826703643426299095e-03	-1.168403550982475281e-01	4.429370760917663574e-01	6.991577683947980404e-04	1.964055700227618217e-03	-2.165312878787517548e-03	8.979195728898048401e-03	3.050125204026699066e-02	-2.087192406179383397e-04	-2.613948583602905273e-01	-8.391446620225906372e-02	-5.339577794075012207e-03	2.589677693322300911e-03	-4.433718025684356689e-01	1.368631720542907715e-01	-2.727683167904615402e-04	-1.519063254818320274e-03	2.592426026239991188e-04	3.805725136771798134e-03	9.241392253898084164e-04	-5.949923070147633553e-04	1.192269497551023960e-03	4.127596691250801086e-02	-4.782067480846308172e-05	-3.806921085924841464e-05	-3.403111826628446579e-03
-3.088983297348022461e-01	2.023521577939391136e-03	5.576470284722745419e-04	4.222429357469081879e-03	-1.388008531648665667e-04	3.522933926433324814e-03	-2.636580938997212797e-05	2.969371620565652847e-03	3.974210630985908210e-05	6.342150154523551464e-04	-4.751718370243906975e-04	-4.730578977614641190e-03	2.145892940461635590e-03	1.462400674819946289e+00	3.299104515463113785e-03	8.154196257237344980e-05	1.714093327522277832e+00	2.079069236060604453e-05	-7.392772436141967773e-01	-4.746493417769670486e-03	1.432665507309138775e-03	-8.842860348522663116e-03	2.348931971937417984e-03	-2.589123090729117393e-03	-3.817158052697777748e-03	-1.168403550982475281e-01	4.421944022178649902e-01	5.327757098712027073e-04	-4.896619939245283604e-04	-2.165597863495349884e-03	7.961423695087432861e-02	3.050331398844718933e-02	-2.057454839814454317e-04	-2.613691091537475586e-01	-8.391445875167846680e-02	-5.339111201465129852e-03	2.589568728581070900e-03	-2.953147515654563904e-03	1.368631720542907715e-01	-2.731523709371685982e-04	-1.740786014124751091e-03	2.593296812847256660e-04	3.805713262408971786e-03	6.729348096996545792e-04	-5.949923070147633553e-04	1.191945979371666908e-03	4.129699617624282837e-02	-5.922577111050486565e-05	-3.898574505001306534e-05	-3.403111826628446579e-03
-3.088981509208679199e-01	2.023521577939391136e-03	5.612722015939652920e-04	4.222430288791656494e-03	-1.388008531648665667e-04	3.512722207233309746e-03	-2.631030292832292616e-05	2.969371620565652847e-03	3.974132414441555738e-05	6.342150154523551464e-04	-4.745998594444245100e-04	-4.730578977614641190e-03	2.145892940461635590e-03	1.462401509284973145e+00	3.387722885236144066e-03	8.154196257237344980e-05	1.714093327522277832e+00	2.222777948190923780e-05	-7.393658757209777832e-01	-4.418888594955205917e-03	1.482863794080913067e-03	-8.626413531601428986e-03	2.404211787506937981e-03	-2.525347983464598656e-03	-3.811727277934551239e-03	-1.168403550982475281e-01	4.426568448543548584e-01	7.029139087535440922e-04	-4.897921462543308735e-04	-2.165073761716485023e-03	9.448392316699028015e-03	3.050479106605052948e-02	-2.064932923531159759e-04	-2.613202035427093506e-01	-8.391446620225906372e-02	-5.335208959877490997e-03	2.586874412372708321e-03	-2.922256477177143097e-03	1.368631720542907715e-01	-2.743092773016542196e-04	-1.570765627548098564e-03	2.597414422780275345e-04	3.793854964897036552e-03	4.730004875455051661e-04	-5.949922488071024418e-04	1.192184281535446644e-03	4.128203168511390686e-02	-3.626736361184157431e-05	-4.053545853821560740e-05	-3.403111826628446579e-03
-3.088997304439544678e-01	2.023521577939391136e-03	5.563402664847671986e-04	4.222437273710966110e-03	-1.388008531648665667e-04	3.541052807122468948e-03	-2.743411459960043430e-05	2.969371620565652847e-03	3.974056744482368231e-05	6.342150154523551464e-04	-4.758286522701382637e-04	-4.730578977614641190e-03	2.145892940461635590e-03	1.461613059043884277e+00	3.662578295916318893e-03	8.154196257237344980e-05	1.714093327522277832e+00	1.508374407421797514e-05	-7.393620014190673828e-01	-4.656619392335414886e-03	1.298229908570647240e-03	-8.520636707544326782e-03	2.354491502046585083e-03	-2.615612233057618141e-03	-3.829887136816978455e-03	-1.168403550982475281e-01	4.429814517498016357e-01	6.651961593888700008e-04	-4.930187715217471123e-04	-2.168424194678664207e-03	1.194522599689662457e-03	3.049932979047298431e-02	-2.078124816762283444e-04	-2.613952457904815674e-01	-8.391445875167846680e-02	-4.308502189815044403e-03	2.587658353149890900e-03	-2.703663893043994904e-03	1.368631720542907715e-01	2.286284789443016052e-02	-1.554273418150842190e-03	2.592426026239991188e-04	3.805788932368159294e-03	5.408356664702296257e-04	-5.949923652224242687e-04	1.192285679280757904e-03	4.129046201705932617e-02	-6.607198884012177587e-05	-3.883223689626902342e-05	-3.403111826628446579e-03
-3.088991343975067139e-01	2.023521577939391136e-03	5.563415470533072948e-04	4.222448915243148804e-03	-1.388008531648665667e-04	3.541780868545174599e-03	-2.740087984420824796e-05	2.969371620565652847e-03	3.974058563471771777e-05	6.342150154523551464e-04	-4.759442817885428667e-04	-4.730578977614641190e-03	2.145892940461635590e-03	1.462110280990600586e+00	3.665814409032464027e-03	8.154196257237344980e-05	1.714093327522277832e+00	1.507629531261045486e-05	-7.393653988838195801e-01	-5.727308336645364761e-03	1.296091591939330101e-03	-8.437669835984706879e-03	2.389858942478895187e-03	-2.601119922474026680e-03	-3.827880835160613060e-03	-1.168403550982475281e-01	4.429219961166381836e-01	6.727760774083435535e-04	-4.919660859741270542e-04	-2.164981793612241745e-03	1.196139841340482235e-03	3.049995005130767822e-02	-2.062415442196652293e-04	-2.613898813724517822e-01	-8.391445875167846680e-02	-4.205841571092605591e-03	2.590315649285912514e-03	-2.706380560994148254e-03	1.368631720542907715e-01	2.733471803367137909e-02	-1.551417284645140171e-03	2.592426026239991188e-04	3.804981941357254982e-03	4.742530873045325279e-04	-5.949922488071024418e-04	1.192284398712217808e-03	4.131790995597839355e-02	-6.619212217628955841e-05	-3.841871875920332968e-05	-3.403111826628446579e-03
-3.088980317115783691e-01	2.023521577939391136e-03	5.569088971242308617e-04	4.222437273710966110e-03	-1.388008531648665667e-04	3.532220842316746712e-03	-2.648446024977602065e-05	2.969371620565652847e-03	3.974102946813218296e-05	6.342150154523551464e-04	-5.061799893155694008e-04	-4.730578977614641190e-03	2.145892940461635590e-03	1.462392210960388184e+00	3.593193832784891129e-03	8.154196257237344980e-05	1.714093327522277832e+00	5.059717295807786286e-05	-7.393659353256225586e-01	-5.779736675322055817e-03	1.293065957725048065e-03	-9.018100798130035400e-03	2.392714144662022591e-03	-2.477285685017704964e-03	-3.830445930361747742e-03	-1.168403550982475281e-01	4.430280625820159912e-01	6.267766584642231464e-04	-4.919678322039544582e-04	-2.165285870432853699e-03	1.195083255879580975e-03	3.050162456929683685e-02	-2.058151294477283955e-04	-2.613804042339324951e-01	-8.391447365283966064e-02	-5.326532293111085892e-03	2.590482123196125031e-03	-2.706928411498665810e-03	1.368631720542907715e-01	-2.728820545598864555e-04	-1.540619414299726486e-03	5.426370771601796150e-04	3.784775501117110252e-03	4.447699757292866707e-04	-5.949922488071024418e-04	1.192136085592210293e-03	4.127596691250801086e-02	-6.689772999379783869e-05	-3.799964542849920690e-05	-3.403111826628446579e-03
-3.088983595371246338e-01	2.023521577939391136e-03	5.566165782511234283e-04	4.222437273710966110e-03	-1.388008531648665667e-04	3.531981958076357841e-03	-2.757949732767883688e-05	2.969371620565652847e-03	3.974136780016124249e-05	6.342150154523551464e-04	-4.782785836141556501e-04	-4.730578977614641190e-03	2.145892940461635590e-03	1.462397456169128418e+00	3.474740078672766685e-03	8.154196257237344980e-05	1.714093327522277832e+00	1.579158379172440618e-05	-7.393658161163330078e-01	-5.615985020995140076e-03	1.462507061660289764e-03	-9.131452068686485291e-03	2.384227933362126350e-03	-1.937355962581932545e-03	-3.826620057225227356e-03	-1.168403550982475281e-01	4.430293142795562744e-01	7.114576292224228382e-04	-4.915153840556740761e-04	-2.165344543755054474e-03	1.195661840029060841e-03	3.050156123936176300e-02	-2.083400031551718712e-04	-2.613684237003326416e-01	-8.391453325748443604e-02	-5.327198188751935959e-03	2.590421820059418678e-03	-2.707334933802485466e-03	1.368631720542907715e-01	-2.736747846938669682e-04	-1.525748870335519314e-03	2.900878025684505701e-04	3.769505303353071213e-03	4.446871753316372633e-04	-5.949923070147633553e-04	1.192283350974321365e-03	4.127596691250801086e-02	-6.741042307112365961e-05	-3.800615741056390107e-05	-3.403111826628446579e-03
-4.421641230583190918e-01	2.023521577939391136e-03	5.564847378991544247e-04	4.222437273710966110e-03	-1.388008531648665667e-04	3.533577779307961464e-03	-2.762788062682375312e-05	2.969371620565652847e-03	3.974057472078129649e-05	6.342150154523551464e-04	-4.756858397740870714e-04	-4.730578977614641190e-03	2.145892940461635590e-03	1.462401866912841797e+00	2.858205232769250870e-03	-3.647996345534920692e-04	1.714093327522277832e+00	1.507970137026859447e-05	-7.393616437911987305e-01	-5.846996791660785675e-03	1.182300620712339878e-03	-8.559881709516048431e-03	2.351768314838409424e-03	-2.508545061573386192e-03	-3.827199107035994530e-03	-1.168403550982475281e-01	4.420408904552459717e-01	5.972590297460556030e-04	-4.943613312207162380e-04	-2.164963167160749435e-03	2.658992307260632515e-03	3.050357103347778320e-02	-2.000450913328677416e-04	-2.613922655582427979e-01	-8.391469717025756836e-02	-5.334024317562580109e-03	2.590625546872615814e-03	-2.715214621275663376e-03	1.368631720542907715e-01	-2.728784456849098206e-04	-1.514220261014997959e-03	2.592426026239991188e-04	3.792846575379371643e-03	4.454405279830098152e-04	-5.949922488071024418e-04	1.192282186821103096e-03	4.127596691250801086e-02	-1.574863517816993408e-06	-3.822656799457035959e-05	-3.403111826628446579e-03
-3.599475920200347900e-01	2.023521577939391136e-03	5.577968549914658070e-04	4.222438670694828033e-03	-1.388008531648665667e-04	3.533502575010061264e-03	-2.763459997368045151e-05	2.969371620565652847e-03	3.974087303504347801e-05	6.342150154523551464e-04	-4.757652641274034977e-04	-4.730578977614641190e-03	2.145892940461635590e-03	1.462401986122131348e+00	3.392148530110716820e-03	-1.493659219704568386e-04	1.714093327522277832e+00	1.505002546764444560e-05	-7.393662333488464355e-01	-5.846550688147544861e-03	8.142952574416995049e-04	-8.360320702195167542e-03	2.393390284851193428e-03	-2.562676789239048958e-03	-3.826850792393088341e-03	-1.168403550982475281e-01	4.415778219699859619e-01	3.989504184573888779e-04	-4.926291294395923615e-04	-2.164976671338081360e-03	1.251962385140359402e-03	3.050178475677967072e-02	-2.047983434749767184e-04	-2.613944113254547119e-01	-8.391450345516204834e-02	-5.338578950613737106e-03	2.590624615550041199e-03	-2.710447413846850395e-03	1.368631720542907715e-01	-2.727862447500228882e-04	-1.547393738292157650e-03	2.592426026239991188e-04	3.792622359469532967e-03	4.447683459147810936e-04	-5.949922488071024418e-04	1.192275085486471653e-03	4.127596691250801086e-02	-2.202493124059401453e-05	-3.811350688920356333e-05	-3.403111826628446579e-03
-3.088980615139007568e-01	2.023521577939391136e-03	5.563581944443285465e-04	4.222438205033540726e-03	-1.388008531648665667e-04	3.533039940521121025e-03	-2.758801565505564213e-05	2.969371620565652847e-03	3.974072387791238725e-05	6.342150154523551464e-04	-4.759069997817277908e-04	-4.730578977614641190e-03	2.145892940461635590e-03	1.462401986122131348e+00	3.665626980364322662e-03	8.154196257237344980e-05	1.714093327522277832e+00	1.504748252045828849e-05	-7.393426895141601562e-01	-5.813560448586940765e-03	1.292357104830443859e-03	-8.823504671454429626e-03	2.400483470410108566e-03	-2.615257631987333298e-03	-3.826069645583629608e-03	-1.168403550982475281e-01	4.430255293846130371e-01	7.183616398833692074e-04	-4.914407036267220974e-04	-2.164991805329918861e-03	1.196283265016973019e-03	3.050109557807445526e-02	-2.087248431053012609e-04	-2.613951861858367920e-01	-8.391445875167846680e-02	-5.339792463928461075e-03	2.589429263025522232e-03	-2.710893750190734863e-03	1.368631720542907715e-01	-2.727555984165519476e-04	-1.515103387646377087e-03	2.592426026239991188e-04	3.748210612684488297e-03	4.446696548257023096e-04	-5.949922488071024418e-04	1.192287425510585308e-03	4.128336906433105469e-02	-6.748700252501294017e-05	-3.799833211814984679e-05	-3.403111826628446579e-03
-3.088981509208679199e-01	2.023521577939391136e-03	5.564108141697943211e-04	4.222438205033540726e-03	-1.388008531648665667e-04	3.533170558512210846e-03	-2.765448334685061127e-05	2.969371620565652847e-03	3.974046921939589083e-05	6.342150154523551464e-04	-4.759735602419823408e-04	-4.730578977614641190e-03	2.145892940461635590e-03	1.462401986122131348e+00	1.304822973906993866e-03	8.154196257237344980e-05	1.714093327522277832e+00	1.504800729890121147e-05	-7.393640875816345215e-01	-5.844661034643650055e-03	1.311300205998122692e-03	-8.411375805735588074e-03	2.396499970927834511e-03	-2.615589648485183716e-03	-3.826354630291461945e-03	-1.168403550982475281e-01	4.430271387100219727e-01	7.184811984188854694e-04	-4.914406454190611839e-04	-2.165030455216765404e-03	1.196528319269418716e-03	3.050127252936363220e-02	-2.086886961478739977e-04	-2.613951861858367920e-01	-8.391445875167846680e-02	-5.339603405445814133e-03	2.590552438050508499e-03	-2.708818996325135231e-03	1.368631720542907715e-01	-2.727555984165519476e-04	-1.514851464889943600e-03	2.592426026239991188e-04	3.766732057556509972e-03	4.446681123226881027e-04	-5.949922488071024418e-04	1.192287541925907135e-03	4.129390046000480652e-02	-6.733084592269733548e-05	-3.799851765506900847e-05	-3.403111826628446579e-03
-3.088981211185455322e-01	2.023521577939391136e-03	5.591898225247859955e-04	4.222436808049678802e-03	-1.388008531648665667e-04	3.511244198307394981e-03	5.430155433714389801e-03	2.969371620565652847e-03	3.974075298174284399e-05	6.342150154523551464e-04	-4.754228866659104824e-04	-4.730578977614641190e-03	2.145892940461635590e-03	1.462400913238525391e+00	2.993131056427955627e-03	8.154196257237344980e-05	1.714093327522277832e+00	1.555430571897886693e-05	-7.393469810485839844e-01	-5.575808696448802948e-03	1.320560229942202568e-03	-8.469242602586746216e-03	1.983056543394923210e-03	-2.555721905082464218e-03	-2.487206365913152695e-03	-1.168403550982475281e-01	4.425073266029357910e-01	-1.919022053480148315e-01	-4.922802327200770378e-04	-2.166209276765584946e-03	1.194109907373785973e-03	3.050152212381362915e-02	-2.073481155093759298e-04	-2.613907158374786377e-01	-8.391454070806503296e-02	-5.336927715688943863e-03	2.590176183730363846e-03	-2.708241343498229980e-03	1.368631720542907715e-01	-2.727750688791275024e-04	-1.530015724711120129e-03	2.593704266473650932e-04	3.801099723204970360e-03	4.447100800462067127e-04	-5.949922488071024418e-04	1.192278694361448288e-03	4.127596691250801086e-02	-2.364060492254793644e-06	-3.817527613136917353e-05	-3.403111826628446579e-03
-3.088983297348022461e-01	2.023521577939391136e-03	5.564767052419483662e-04	4.222436808049678802e-03	-1.388008531648665667e-04	3.527851076796650887e-03	5.974446237087249756e-02	2.969371620565652847e-03	3.974046558141708374e-05	6.342150154523551464e-04	-4.756251291837543249e-04	-4.730578977614641190e-03	2.145892940461635590e-03	1.462401509284973145e+00	1.180707040475681424e-04	8.154196257237344980e-05	1.714093327522277832e+00	1.721052649372722954e-05	-7.393608093261718750e-01	-5.465152207762002945e-03	1.316783367656171322e-03	-8.396020159125328064e-03	2.337790559977293015e-03	-2.566092181950807571e-03	-3.531127702444791794e-03	-1.168403550982475281e-01	4.427989721298217773e-01	7.185810827650129795e-04	-5.053275381214916706e-04	-2.165996003895998001e-03	1.194526208564639091e-03	3.050140105187892914e-02	-2.053827192867174745e-04	-2.613901197910308838e-01	-8.391458541154861450e-02	-5.339059047400951385e-03	2.590312156826257706e-03	-2.707963110879063606e-03	1.368631720542907715e-01	-2.728981489781290293e-04	-1.514018978923559189e-03	2.592821256257593632e-04	3.800286911427974701e-03	4.446801904123276472e-04	-5.949923070147633553e-04	1.192262629047036171e-03	4.127596691250801086e-02	-1.085326130123576149e-05	-3.804459993261843920e-05	-3.403111826628446579e-03
-3.088986277580261230e-01	2.023521345108747482e-03	5.565943429246544838e-04	4.222440067678689957e-03	-1.388008531648665667e-04	3.529185196384787560e-03	3.849103674292564392e-02	2.969371620565652847e-03	3.974050196120515466e-05	6.342150154523551464e-04	-6.796300876885652542e-04	-4.730578977614641190e-03	2.145892940461635590e-03	1.462395429611206055e+00	3.552652196958661079e-03	8.154196257237344980e-05	1.714093327522277832e+00	1.509137746324995533e-05	-7.393617033958435059e-01	1.534198131412267685e-02	3.423243761062622070e-03	-9.303023107349872589e-03	2.283474663272500038e-03	-2.447176259011030197e-03	1.272511482238769531e-02	-1.168403550982475281e-01	4.426382184028625488e-01	1.612944179214537144e-03	6.121244747191667557e-03	-2.167856087908148766e-03	1.193884178064763546e-03	3.050178289413452148e-02	-2.067823661491274834e-04	-2.613709867000579834e-01	-8.391448110342025757e-02	-5.327420309185981750e-03	2.587686059996485710e-03	-2.760403556749224663e-03	1.368631720542907715e-01	-2.753897279035300016e-04	-1.533295377157628536e-03	2.592426026239991188e-04	3.607492195442318916e-03	4.449589177966117859e-04	-5.949922488071024418e-04	1.191956922411918640e-03	4.128604382276535034e-02	-6.527903315145522356e-05	-4.153002737439237535e-05	-3.403111826628446579e-03
-3.088983893394470215e-01	2.023521577939391136e-03	5.572560476139187813e-04	4.222439602017402649e-03	-1.388008531648665667e-04	3.510788083076477051e-03	2.112589962780475616e-02	2.969371620565652847e-03	3.974076753365807235e-05	6.342150154523551464e-04	-5.989519995637238026e-04	-4.730578977614641190e-03	2.145892940461635590e-03	1.462383389472961426e+00	3.059063572436571121e-03	8.154196257237344980e-05	1.714093327522277832e+00	1.506214084656676278e-05	-7.393498420715332031e-01	8.485033176839351654e-03	7.399998139590024948e-03	-9.474921040236949921e-03	2.352552721276879311e-03	-2.574236597865819931e-03	7.702992763370275497e-03	-1.168403550982475281e-01	4.427454769611358643e-01	7.936573238112032413e-04	4.099278897047042847e-02	-2.165402518585324287e-03	1.194335985928773880e-03	3.050206415355205536e-02	-2.076283999485895038e-04	-2.613800764083862305e-01	-8.391448110342025757e-02	-5.308215972036123276e-03	2.589469309896230698e-03	-2.751048421487212181e-03	1.368631720542907715e-01	-2.732471912167966366e-04	-1.547494903206825256e-03	2.592426026239991188e-04	3.618836402893066406e-03	4.449120315257459879e-04	-5.949924234300851822e-04	1.192066119983792305e-03	4.129460453987121582e-02	-1.644873009354341775e-05	-4.037573671666905284e-05	-3.403111826628446579e-03
-3.088981211185455322e-01	2.023521577939391136e-03	5.563973099924623966e-04	4.222441464662551880e-03	-1.388008531648665667e-04	3.530080197378993034e-03	-2.647150358825456351e-05	2.969371620565652847e-03	3.974107312387786806e-05	6.342150154523551464e-04	-4.758294089697301388e-04	-4.730578977614641190e-03	2.145892940461635590e-03	1.462248206138610840e+00	1.017254428006708622e-03	8.154196257237344980e-05	1.714093327522277832e+00	1.369360834360122681e-04	-7.393009662628173828e-01	-5.037962924689054489e-03	1.502032508142292500e-03	-8.762081153690814972e-03	2.399727236479520798e-03	-2.457520458847284317e-03	-3.638441208750009537e-03	-1.172052547335624695e-01	4.429682791233062744e-01	7.558331126347184181e-04	-4.997542127966880798e-04	-2.167908241972327232e-03	1.194115844555199146e-03	3.050370700657367706e-02	-2.200259332312270999e-04	-2.613804042339324951e-01	-8.391450345516204834e-02	-5.300597287714481354e-03	2.588983159512281418e-03	-3.156778635457158089e-03	1.368631720542907715e-01	-2.697377640288323164e-04	-1.600142684765160084e-03	2.593649842310696840e-04	3.802018938586115837e-03	4.447247192729264498e-04	-5.949923070147633553e-04	1.192273106426000595e-03	4.128123447299003601e-02	-2.891736039600800723e-05	-4.013667785329744220e-05	-3.403111826628446579e-03
-3.088981509208679199e-01	2.023521577939391136e-03	5.563861341215670109e-04	4.222441930323839188e-03	-1.388008531648665667e-04	3.526235697790980339e-03	-2.558820415288209915e-05	2.969371620565652847e-03	3.974101127823814750e-05	6.342150154523551464e-04	-4.758632276207208633e-04	-4.730578977614641190e-03	2.145892940461635590e-03	1.462379693984985352e+00	2.988742431625723839e-03	8.154196257237344980e-05	1.714093327522277832e+00	1.393239654134958982e-04	-7.393409013748168945e-01	-3.416475839912891388e-03	1.468849019147455692e-03	-8.691242896020412445e-03	2.399607794359326363e-03	-2.449536463245749474e-03	-2.914034062996506691e-03	-1.169593930244445801e-01	4.429525136947631836e-01	7.518995553255081177e-04	-4.923141095787286758e-04	-2.167803701013326645e-03	1.196615630760788918e-03	3.049868717789649963e-02	-2.261721820104867220e-04	-2.613879740238189697e-01	-8.391453325748443604e-02	-5.335048306733369827e-03	2.589918440207839012e-03	-3.052622312679886818e-03	1.368631720542907715e-01	-2.694505965337157249e-04	-1.536854892037808895e-03	2.593881799839437008e-04	3.802110906690359116e-03	4.447261744644492865e-04	-5.949922488071024418e-04	1.192244933918118477e-03	4.130093380808830261e-02	1.062042883859248832e-06	-3.886010745191015303e-05	-3.403111826628446579e-03
-3.088994920253753662e-01	2.023521577939391136e-03	5.601407610811293125e-04	4.222443327307701111e-03	-1.388008531648665667e-04	3.495814977213740349e-03	-2.538800072215963155e-05	2.969371620565652847e-03	3.974072387791238725e-05	1.352252787910401821e-03	-4.751418891828507185e-04	-4.730578977614641190e-03	2.145892940461635590e-03	1.462400436401367188e+00	3.615929046645760536e-03	8.154196257237344980e-05	1.714093327522277832e+00	5.153172969585284591e-05	-7.393598556518554688e-01	-5.759584717452526093e-03	1.424915157258510590e-03	-1.127974875271320343e-02	2.401911187916994095e-03	-2.444548765197396278e-03	-3.828211221843957901e-03	-1.168403550982475281e-01	5.710780620574951172e-01	7.675436208955943584e-04	-4.918154445476830006e-04	-2.166072139516472816e-03	1.189130591228604317e-03	3.050132282078266144e-02	-2.032015909207984805e-04	-2.613859772682189941e-01	-8.391454815864562988e-02	-5.339005962014198303e-03	2.588551724329590797e-03	-2.793106017634272575e-03	1.368631720542907715e-01	-2.651220420375466347e-04	-1.577078364789485931e-03	2.621913736220449209e-04	3.793893847614526749e-03	4.448333056643605232e-04	-5.949923652224242687e-04	1.192004652693867683e-03	4.127596691250801086e-02	3.798052830461529084e-06	-3.888317223754711449e-05	-3.403111826628446579e-03
-3.088999986648559570e-01	2.023521577939391136e-03	5.606680060736835003e-04	4.222458694130182266e-03	-1.388008531648665667e-04	3.530397079885005951e-03	-2.696927367651369423e-05	2.969371620565652847e-03	3.974068386014550924e-05	7.792906835675239563e-04	-4.756603739224374294e-04	-4.730578977614641190e-03	2.145892940461635590e-03	1.462401866912841797e+00	3.256699303165078163e-03	8.154196257237344980e-05	1.714093327522277832e+00	3.762506821658462286e-05	-7.393524646759033203e-01	-5.483388900756835938e-03	1.387699041515588760e-03	-8.508641272783279419e-03	2.327919937670230865e-03	-2.611253876239061356e-03	-3.846667474135756493e-03	-1.168403550982475281e-01	4.647236168384552002e-01	7.248285110108554363e-04	-4.914576420560479164e-04	-2.166140824556350708e-03	1.194395241327583790e-03	3.050140850245952606e-02	-2.079359692288562655e-04	-2.613901197910308838e-01	-8.391450345516204834e-02	-5.339215043932199478e-03	2.590598305687308311e-03	-2.794396132230758667e-03	1.368631720542907715e-01	-2.690039400476962328e-04	-1.550496206618845463e-03	2.628538350109010935e-04	3.799815662205219269e-03	4.446708189789205790e-04	-5.949922488071024418e-04	1.192230731248855591e-03	4.127596691250801086e-02	-3.444863978074863553e-05	-3.983920760219916701e-05	-3.403111826628446579e-03
-3.088980615139007568e-01	2.023521577939391136e-03	5.568272317759692669e-04	4.222442395985126495e-03	-1.388008531648665667e-04	3.534547053277492523e-03	-2.778004454739857465e-05	2.969371620565652847e-03	3.974054197897203267e-05	6.342150154523551464e-04	-4.757788556162267923e-04	-4.730578977614641190e-03	2.145892940461635590e-03	1.462401151657104492e+00	3.668307093903422356e-03	8.154196257237344980e-05	1.714093327522277832e+00	1.504681313235778362e-05	-7.393657565116882324e-01	7.518781349062919617e-03	1.287866965867578983e-03	-8.415441028773784637e-03	2.380829304456710815e-03	-2.403472550213336945e-03	-2.908726222813129425e-03	-1.168403401970863342e-01	4.429494738578796387e-01	7.188037852756679058e-04	-4.927872214466333389e-04	-2.167606959119439125e-03	1.196467084810137749e-03	3.050135634839534760e-02	-2.086231397697702050e-04	-2.613947093486785889e-01	-8.391448855400085449e-02	-3.931754734367132187e-03	2.590627176687121391e-03	-2.778271446004509926e-03	1.368631720542907715e-01	-2.730671840254217386e-04	-1.582452910952270031e-03	2.592426026239991188e-04	3.805402200669050217e-03	4.446660459507256746e-04	-5.949922488071024418e-04	1.192249706946313381e-03	4.127596691250801086e-02	-5.555608004215173423e-05	-3.883381214109249413e-05	-3.403111826628446579e-03
-3.088980913162231445e-01	2.023521577939391136e-03	5.565104656852781773e-04	4.222438670694828033e-03	-1.388008531648665667e-04	3.594882786273956299e-03	-2.762545045698061585e-05	2.969371620565652847e-03	3.974057472078129649e-05	6.342150154523551464e-04	-4.757760325446724892e-04	-4.730578977614641190e-03	2.145892940461635590e-03	1.462385535240173340e+00	3.667370416224002838e-03	8.154196257237344980e-05	1.714093327522277832e+00	1.505098043708130717e-05	-7.393659353256225586e-01	5.380186717957258224e-03	1.290125423111021519e-03	-8.438599295914173126e-03	2.370808739215135574e-03	-2.296340418979525566e-03	-3.699945053085684776e-03	-1.168398037552833557e-01	4.429864287376403809e-01	7.193430210463702679e-04	-4.915743484161794186e-04	-2.166315214708447456e-03	1.196366851218044758e-03	3.050138056278228760e-02	-2.078743273159489036e-04	-2.613950669765472412e-01	-8.391445875167846680e-02	-5.107050761580467224e-03	2.590420423075556755e-03	-2.727153478190302849e-03	1.368631720542907715e-01	-2.729011466726660728e-04	-1.716339611448347569e-03	2.592426026239991188e-04	3.796979784965515137e-03	4.446736129466444254e-04	-5.949923070147633553e-04	1.192212221212685108e-03	4.127596691250801086e-02	-6.492598913609981537e-05	-3.899666990037076175e-05	-3.403111826628446579e-03
-3.088986575603485107e-01	2.023521577939391136e-03	5.666675278916954994e-04	4.222454968839883804e-03	-1.388008531648665667e-04	3.520872909575700760e-03	-2.580815271358005702e-05	2.969371620565652847e-03	3.974128412664867938e-05	6.342150154523551464e-04	-4.757164861075580120e-04	-4.730578977614641190e-03	2.145892940461635590e-03	1.462341666221618652e+00	3.584658494219183922e-03	8.154196257237344980e-05	1.714093327522277832e+00	2.346099790884181857e-05	-7.393311858177185059e-01	-4.915787372738122940e-03	1.370378886349499226e-03	-8.638344705104827881e-03	2.344450913369655609e-03	-4.655534867197275162e-04	6.058037653565406799e-02	-1.167698204517364502e-01	4.448383450508117676e-01	7.660209084860980511e-04	-4.919218481518328190e-04	-2.165761776268482208e-03	1.193619566038250923e-03	3.050497360527515411e-02	-8.686576620675623417e-04	-2.613787353038787842e-01	-8.391446620225906372e-02	-1.477266487199813128e-04	2.583438530564308167e-03	-2.725035650655627251e-03	1.368631720542907715e-01	-2.709074178710579872e-04	-1.602315227501094341e-03	2.592426026239991188e-04	3.740621265023946762e-03	6.406922475434839725e-04	-5.949922488071024418e-04	1.192042487673461437e-03	4.127596691250801086e-02	5.038970266468822956e-04	-3.960613685194402933e-05	-3.403111826628446579e-03
-3.088980913162231445e-01	2.023521577939391136e-03	5.577061092481017113e-04	4.222445189952850342e-03	-1.388008531648665667e-04	3.531779395416378975e-03	-2.559267886681482196e-05	2.969371620565652847e-03	3.974061837652698159e-05	6.342150154523551464e-04	-4.754883993882685900e-04	-4.730578977614641190e-03	2.145892940461635590e-03	1.462327122688293457e+00	3.361659357324242592e-03	8.154196257237344980e-05	1.714093327522277832e+00	2.300362939422484487e-05	-7.392750978469848633e-01	-5.388377700001001358e-03	1.698875450529158115e-03	-8.659300394356250763e-03	2.392010064795613289e-03	6.061145104467868805e-04	7.503460347652435303e-02	-1.159067898988723755e-01	4.443234801292419434e-01	6.972949486225843430e-04	-4.922868101857602596e-04	-2.165933372452855110e-03	1.194152748212218285e-03	3.050414472818374634e-02	-6.151826237328350544e-04	-2.613412737846374512e-01	-8.391447365283966064e-02	3.516178810968995094e-03	2.583401510491967201e-03	-2.723478712141513824e-03	1.368631720542907715e-01	-2.716360031627118587e-04	-1.623070333153009415e-03	2.592426026239991188e-04	3.770288079977035522e-03	5.390110309235751629e-04	-5.949923652224242687e-04	1.192064606584608555e-03	4.127596691250801086e-02	3.942845432902686298e-05	-3.826894680969417095e-05	-3.403111826628446579e-03
-3.088987469673156738e-01	2.023521577939391136e-03	5.567423067986965179e-04	4.222454968839883804e-03	-1.388008531648665667e-04	3.540538717061281204e-03	-3.175044548697769642e-05	2.969371620565652847e-03	3.974090941483154893e-05	6.342150154523551464e-04	-4.748401115648448467e-04	-4.730578977614641190e-03	2.145892940461635590e-03	1.462333202362060547e+00	3.641048446297645569e-03	8.154196257237344980e-05	1.714093327522277832e+00	5.049749961472116411e-05	-7.393659353256225586e-01	-4.085064530372619629e-01	1.409405376762151718e-03	-9.492321871221065521e-03	-1.190560981631278992e-01	-2.246313961222767830e-03	-1.253624446690082550e-03	-1.168150678277015686e-01	4.427626132965087891e-01	7.612988702021539211e-04	6.987721323966979980e-01	-2.169327577576041222e-03	1.193682430312037468e-03	3.050212748348712921e-02	-2.112258807756006718e-04	-2.613796293735504150e-01	-8.391445875167846680e-02	-5.242157261818647385e-03	2.587703522294759750e-03	-2.782876370474696159e-03	1.368631720542907715e-01	-2.733137807808816433e-04	-1.728281495161354542e-03	2.667316875886172056e-04	3.799190744757652283e-03	4.448099061846733093e-04	-5.949922488071024418e-04	1.192200696095824242e-03	4.127596691250801086e-02	-6.181797652970999479e-05	-3.827401087619364262e-05	-3.403111826628446579e-03
-3.088983595371246338e-01	2.023521577939391136e-03	5.566555773839354515e-04	4.222445189952850342e-03	-1.388008531648665667e-04	3.541489364579319954e-03	-5.961263377685099840e-05	2.969371620565652847e-03	3.974064020439982414e-05	6.342150154523551464e-04	-4.751891829073429108e-04	-4.730578977614641190e-03	2.145892940461635590e-03	1.462354421615600586e+00	3.102397080510854721e-03	8.154196257237344980e-05	1.714093327522277832e+00	3.680718873511068523e-05	-7.393661141395568848e-01	-1.815742701292037964e-01	1.358705805614590645e-03	-1.041690912097692490e-02	-7.747246325016021729e-02	-2.066436922177672386e-03	-1.070600235834717751e-03	-1.168372482061386108e-01	4.429611563682556152e-01	6.634335150010883808e-04	7.063543796539306641e-02	-2.167312195524573326e-03	1.194643904455006123e-03	3.050196915864944458e-02	-2.108334301738068461e-04	-2.613720893859863281e-01	-8.391447365283966064e-02	-5.058330483734607697e-03	2.586825285106897354e-03	-2.746005309745669365e-03	1.368631720542907715e-01	-2.756108005996793509e-04	-1.676977612078189850e-03	2.629199589136987925e-04	3.790281480178236961e-03	4.447089158929884434e-04	-5.949924816377460957e-04	1.192209077998995781e-03	4.127596691250801086e-02	-5.952253559371456504e-05	-3.850931170745752752e-05	-3.403111826628446579e-03
-3.088980317115783691e-01	2.023521577939391136e-03	5.563385784626007080e-04	4.222436808049678802e-03	-1.388008531648665667e-04	3.533478127792477608e-03	-2.766430770861916244e-05	2.969371620565652847e-03	3.974044011556543410e-05	6.342150154523551464e-04	-4.759925650432705879e-04	-4.730578977614641190e-03	2.145892940461635590e-03	1.462401986122131348e+00	3.669466124847531319e-03	8.154196257237344980e-05	1.714093327522277832e+00	1.504536521679256111e-05	-7.393663525581359863e-01	-5.850658286362886429e-03	1.279349206015467644e-03	-8.350552991032600403e-03	2.404332859441637993e-03	-2.615983597934246063e-03	-3.825886640697717667e-03	-1.168403550982475281e-01	4.430314302444458008e-01	7.184923742897808552e-04	-4.914406454190611839e-04	-2.164926845580339432e-03	1.196722616441547871e-03	3.050141595304012299e-02	-2.087590110022574663e-04	-2.613953053951263428e-01	-8.391445875167846680e-02	-5.339837167412042618e-03	2.590695163235068321e-03	-2.706920029595494270e-03	1.368631720542907715e-01	-2.727555984165519476e-04	-1.509534660726785660e-03	2.592426026239991188e-04	3.806010121479630470e-03	4.446642997208982706e-04	-5.949922488071024418e-04	1.192287541925907135e-03	4.127596691250801086e-02	-6.756639049854129553e-05	-3.799831756623461843e-05	-3.403111826628446579e-03
-3.088980317115783691e-01	2.023521577939391136e-03	5.563385784626007080e-04	4.222436808049678802e-03	-1.388008531648665667e-04	3.533478127792477608e-03	-2.766430770861916244e-05	2.969371620565652847e-03	3.974044011556543410e-05	6.342150154523551464e-04	-4.759925650432705879e-04	-4.730578977614641190e-03	2.145892940461635590e-03	1.462401986122131348e+00	3.669466124847531319e-03	8.154196257237344980e-05	1.714093327522277832e+00	1.504536521679256111e-05	-7.393663525581359863e-01	-5.850658286362886429e-03	1.279349206015467644e-03	-8.350552991032600403e-03	2.404332859441637993e-03	-2.615983597934246063e-03	-3.825886640697717667e-03	-1.168403550982475281e-01	4.430314302444458008e-01	7.184923742897808552e-04	-4.914406454190611839e-04	-2.164926845580339432e-03	1.196722616441547871e-03	3.050141595304012299e-02	-2.087590110022574663e-04	-2.613953053951263428e-01	-8.391445875167846680e-02	-5.339837167412042618e-03	2.590695163235068321e-03	-2.706920029595494270e-03	1.368631720542907715e-01	-2.727555984165519476e-04	-1.509534660726785660e-03	2.592426026239991188e-04	3.806010121479630470e-03	4.446642997208982706e-04	-5.949922488071024418e-04	1.192287541925907135e-03	4.127596691250801086e-02	-6.756639049854129553e-05	-3.799831756623461843e-05	-3.403111826628446579e-03
-3.088981807231903076e-01	2.023521577939391136e-03	5.563721060752868652e-04	4.222436808049678802e-03	-1.388008531648665667e-04	3.526574000716209412e-03	-2.733750625338871032e-05	2.969371620565652847e-03	3.974060746259056032e-05	6.342150154523551464e-04	-4.754939291160553694e-04	-4.730578977614641190e-03	2.145892940461635590e-03	1.462401747703552246e+00	3.194923046976327896e-03	8.154196257237344980e-05	1.714093327522277832e+00	5.065584991825744510e-05	-7.393617630004882812e-01	-5.536818411201238632e-03	1.356689259409904480e-03	-1.133007556200027466e-02	2.399620367214083672e-03	-2.514549763873219490e-03	-3.828965360298752785e-03	-1.168403550982475281e-01	4.430284798145294189e-01	7.276457617990672588e-04	-5.082531133666634560e-04	-2.165419748052954674e-03	1.196664874441921711e-03	3.050198033452033997e-02	-2.032396878348663449e-04	-2.613897323608398438e-01	-8.391445875167846680e-02	-4.493812564760446548e-03	2.590309828519821167e-03	-2.714371541514992714e-03	1.368631720542907715e-01	-2.730922715272754431e-04	-1.562798977829515934e-03	2.598829451017081738e-04	3.804809646680951118e-03	4.446742241270840168e-04	-5.949923652224242687e-04	1.192281022667884827e-03	4.127596691250801086e-02	-1.906384568428620696e-05	-3.830985951935872436e-05	-3.403111826628446579e-03
-3.088980913162231445e-01	2.023521577939391136e-03	5.564948078244924545e-04	4.222437273710966110e-03	-1.388008531648665667e-04	3.531592898070812225e-03	-2.716799281188286841e-05	2.969371620565652847e-03	3.974102219217456877e-05	6.342150154523551464e-04	-4.743258177768439054e-04	-4.730578977614641190e-03	2.145892940461635590e-03	1.462401866912841797e+00	3.660490503534674644e-03	8.154196257237344980e-05	1.714093327522277832e+00	1.594673994986806065e-05	-7.393645048141479492e-01	-2.991642104461789131e-03	1.344970893114805222e-03	-2.852352522313594818e-02	2.403806196525692940e-03	-2.575588179752230644e-03	-3.844843711704015732e-03	-1.168403550982475281e-01	4.430202245712280273e-01	7.228237809613347054e-04	-4.924371023662388325e-04	-2.165344776585698128e-03	1.195556833408772945e-03	3.050547093152999878e-02	-2.038172242464497685e-04	-2.613933086395263672e-01	-8.391447365283966064e-02	-5.310143344104290009e-03	2.587995724752545357e-03	-2.707831328734755516e-03	1.368631720542907715e-01	-2.729013212956488132e-04	-1.515573239885270596e-03	2.594061370473355055e-04	3.798951627686619759e-03	4.447016690392047167e-04	-5.949923070147633553e-04	1.192269730381667614e-03	4.127596691250801086e-02	-5.270285328151658177e-05	-3.807692701229825616e-05	-3.403111826628446579e-03
-3.088985681533813477e-01	2.023521577939391136e-03	5.573536036536097527e-04	4.222434014081954956e-03	-1.388008531648665667e-04	3.525546519085764885e-03	-2.742422839219216257e-05	2.969371620565652847e-03	3.974166611442342401e-05	6.342150154523551464e-04	-4.742908931802958250e-04	-4.730578977614641190e-03	2.145892940461635590e-03	1.462364792823791504e+00	2.722852630540728569e-03	8.154196257237344980e-05	1.714093327522277832e+00	1.859863696154206991e-04	-7.393645048141479492e-01	6.063088658265769482e-04	1.377638545818626881e-03	-8.545221760869026184e-03	2.402194542810320854e-03	-2.555405022576451302e-03	1.715882244752719998e-04	-1.168403550982475281e-01	4.421461522579193115e-01	5.416479543782770634e-04	-4.918465856462717056e-04	-2.165639540180563927e-03	1.192488241940736771e-03	1.442841626703739166e-02	-2.301473577972501516e-04	-2.613844871520996094e-01	-8.391494303941726685e-02	-5.339040886610746384e-03	2.585116541013121605e-03	-2.727231476455926895e-03	1.368631720542907715e-01	-2.734470472205430269e-04	-1.554857473820447922e-03	2.598136779852211475e-04	3.805959364399313927e-03	4.447087412700057030e-04	-5.949922488071024418e-04	1.192202675156295300e-03	4.127596691250801086e-02	2.559713611844927073e-04	-3.801202910835854709e-05	-3.403111826628446579e-03
-3.088982403278350830e-01	2.023521577939391136e-03	5.573221133090555668e-04	4.222434945404529572e-03	-1.388008531648665667e-04	3.466526512056589127e-03	-2.723061697906814516e-05	2.969371620565652847e-03	3.974095670855604112e-05	6.342150154523551464e-04	-4.752327513415366411e-04	-4.730578977614641190e-03	2.145892940461635590e-03	1.461630821228027344e+00	1.478034537285566330e-03	8.154196257237344980e-05	1.714093327522277832e+00	5.748889452661387622e-05	-7.393645644187927246e-01	-5.636899266391992569e-03	1.318581984378397465e-03	-8.544343523681163788e-03	2.359328558668494225e-03	-2.347000176087021828e-03	-1.768526388332247734e-03	-1.168403550982475281e-01	4.416634440422058105e-01	7.126027485355734825e-04	-4.931692383252084255e-04	-2.166605088859796524e-03	1.195626799017190933e-03	-7.322207838296890259e-02	-2.239384048152714968e-04	-2.613940536975860596e-01	-8.391465991735458374e-02	-5.336572416126728058e-03	2.590676769614219666e-03	-2.781749470159411430e-03	1.368631720542907715e-01	-2.754259039647877216e-04	-1.512837712652981281e-03	2.597510756459087133e-04	3.805611748248338699e-03	4.447677638381719589e-04	-5.949923652224242687e-04	1.192139345221221447e-03	4.127596691250801086e-02	1.047324112732894719e-04	-3.886236663674935699e-05	-3.403111826628446579e-03
-3.088980317115783691e-01	2.023521577939391136e-03	5.570270004682242870e-04	4.222437273710966110e-03	-1.388008531648665667e-04	3.533357521519064903e-03	-2.760104689514264464e-05	2.969371620565652847e-03	3.974078208557330072e-05	6.342150154523551464e-04	-4.759439616464078426e-04	-4.730578977614641190e-03	2.145892940461635590e-03	1.462401866912841797e+00	3.662388306111097336e-03	8.154196257237344980e-05	1.714093327522277832e+00	1.563629120937548578e-05	-7.393562793731689453e-01	-5.539488047361373901e-03	1.338012749329209328e-03	-8.362984284758567810e-03	2.334244316443800926e-03	-2.530100056901574135e-03	-3.825024235993623734e-03	-1.168403550982475281e-01	4.596686065196990967e-01	7.335523841902613640e-04	-4.915494355373084545e-04	-2.165449317544698715e-03	1.194644020870327950e-03	3.050154447555541992e-02	-2.060759870801120996e-04	-2.613947093486785889e-01	-8.391445875167846680e-02	-5.339645314961671829e-03	2.588473260402679443e-03	-2.707058330997824669e-03	1.368631720542907715e-01	-2.727384562604129314e-04	-1.581414020620286465e-03	2.592426026239991188e-04	3.805815940722823143e-03	7.276033866219222546e-04	-5.949922488071024418e-04	1.192287076264619827e-03	4.127596691250801086e-02	-2.498378489690367132e-05	-3.799892510869540274e-05	-3.403111826628446579e-03
-3.088980615139007568e-01	2.023521577939391136e-03	5.620525917038321495e-04	4.222446586936712265e-03	-1.388008531648665667e-04	3.533464623615145683e-03	-2.730021333263721317e-05	2.969371620565652847e-03	3.974136416218243539e-05	6.342150154523551464e-04	-4.759225994348526001e-04	-4.730578977614641190e-03	2.145892940461635590e-03	1.462401747703552246e+00	3.652337705716490746e-03	8.154196257237344980e-05	1.714093327522277832e+00	1.747102214721962810e-05	-7.393612265586853027e-01	-5.718464963138103485e-03	1.338880392722785473e-03	-8.420923724770545959e-03	2.357904333621263504e-03	-2.378241391852498055e-03	-3.825796535238623619e-03	-1.168403550982475281e-01	4.475561380386352539e-01	7.467447430826723576e-04	-4.914557212032377720e-04	-2.165737794712185860e-03	1.196037512272596359e-03	3.050142340362071991e-02	-1.968575234059244394e-04	-2.613949179649353027e-01	-8.391445875167846680e-02	-5.337446462363004684e-03	2.587755909189581871e-03	-2.719429088756442070e-03	1.368631720542907715e-01	-2.727320243138819933e-04	-1.577008166350424290e-03	2.592426026239991188e-04	3.805456217378377914e-03	4.483959928620606661e-04	-5.949922488071024418e-04	1.192287425510585308e-03	4.127596691250801086e-02	3.166661917930468917e-05	-3.819887933786958456e-05	-3.403111826628446579e-03
-3.089027702808380127e-01	2.023521577939391136e-03	5.563432932831346989e-04	4.222437739372253418e-03	-1.388008531648665667e-04	3.487244248390197754e-03	-2.760115603450685740e-05	2.969371620565652847e-03	3.974060018663294613e-05	6.342150154523551464e-04	-4.758870054502040148e-04	-4.730578977614641190e-03	2.145892940461635590e-03	1.462401986122131348e+00	3.669453319162130356e-03	8.154196257237344980e-05	1.714093327522277832e+00	1.747767055348958820e-05	-7.393657565116882324e-01	-5.689105950295925140e-03	1.287821214646100998e-03	-8.361372165381908417e-03	2.397940494120121002e-03	-2.568182768300175667e-03	-3.826277563348412514e-03	-1.168403550982475281e-01	4.429798126220703125e-01	7.181051187217235565e-04	-4.914787132292985916e-04	-2.165444893762469292e-03	1.196432742290198803e-03	3.050132095813751221e-02	-2.046368899755179882e-04	-2.613950967788696289e-01	-8.391445875167846680e-02	-5.339833442121744156e-03	2.589885611087083817e-03	-2.709011780098080635e-03	1.368631720542907715e-01	-2.719124022405594587e-04	-1.530958921648561954e-03	2.592682430986315012e-04	3.754931967705488205e-03	4.446758830454200506e-04	-5.949923652224242687e-04	1.192286959849298000e-03	4.127596691250801086e-02	-6.627183029195293784e-05	-3.799831756623461843e-05	-3.403111826628446579e-03
-3.088985979557037354e-01	2.023521577939391136e-03	5.563604063354432583e-04	4.222437273710966110e-03	-1.388008531648665667e-04	3.531491849571466446e-03	-2.764309829217381775e-05	2.969371620565652847e-03	3.974045830545946956e-05	6.342150154523551464e-04	-4.759273433592170477e-04	-4.730578977614641190e-03	2.145892940461635590e-03	1.462401986122131348e+00	3.667492885142564774e-03	8.154196257237344980e-05	1.714093327522277832e+00	3.918197035090997815e-05	-7.393648028373718262e-01	-5.796659272164106369e-03	1.325314049609005451e-03	-8.366039022803306580e-03	2.382057718932628632e-03	-2.537948777899146080e-03	-3.827759996056556702e-03	-1.168403550982475281e-01	4.429889917373657227e-01	7.169420132413506508e-04	-4.915972822345793247e-04	-2.165347803384065628e-03	1.196451485157012939e-03	3.050135821104049683e-02	-2.075321972370147705e-04	-2.613949477672576904e-01	-8.391446620225906372e-02	-5.339213646948337555e-03	2.590317046269774437e-03	-2.707180799916386604e-03	1.368631720542907715e-01	-2.720711345318704844e-04	-1.575944130308926105e-03	2.593607641756534576e-04	3.800607752054929733e-03	4.446864186320453882e-04	-5.949922488071024418e-04	1.192287541925907135e-03	4.127596691250801086e-02	-6.595100421691313386e-05	-3.799833939410746098e-05	-3.403111826628446579e-03
-3.088980317115783691e-01	2.023521577939391136e-03	5.563386366702616215e-04	4.222436808049678802e-03	-1.388008531648665667e-04	3.533469745889306068e-03	-2.751171268755570054e-05	2.969371620565652847e-03	3.974044011556543410e-05	6.342150154523551464e-04	-4.759573785122483969e-04	-4.730578977614641190e-03	2.145892940461635590e-03	1.462401866912841797e+00	3.666060743853449821e-03	8.154196257237344980e-05	1.714093327522277832e+00	1.505925411038333550e-05	-7.393663525581359863e-01	-5.747762974351644516e-03	1.278968295082449913e-03	-8.351802825927734375e-03	2.403922611847519875e-03	-2.611130475997924805e-03	-3.836725372821092606e-03	-1.168403550982475281e-01	4.430337548255920410e-01	7.184858550317585468e-04	-4.936749464832246304e-04	-2.164929639548063278e-03	1.196591067127883434e-03	3.050141595304012299e-02	-2.086531167151406407e-04	-2.613928020000457764e-01	-8.391447365283966064e-02	-5.339412949979305267e-03	2.590666059404611588e-03	-2.707138890400528908e-03	1.368631720542907715e-01	-2.727878454606980085e-04	-1.509827794507145882e-03	2.592426026239991188e-04	3.805970540270209312e-03	4.446651146281510592e-04	-5.949922488071024418e-04	1.192287541925907135e-03	4.127596691250801086e-02	-6.581247725989669561e-05	-3.800252306973561645e-05	-3.403111826628446579e-03
-3.088980317115783691e-01	2.023521577939391136e-03	5.563385784626007080e-04	4.222436808049678802e-03	-1.388008531648665667e-04	3.533215029165148735e-03	-2.764496821328066289e-05	2.969371620565652847e-03	3.974051287514157593e-05	6.342150154523551464e-04	-4.759595904033631086e-04	-4.730578977614641190e-03	2.145892940461635590e-03	1.462401986122131348e+00	3.664645832031965256e-03	8.154196257237344980e-05	1.714093327522277832e+00	1.514816722192335874e-05	-7.393663525581359863e-01	-5.805250722914934158e-03	1.264953520148992538e-03	-8.351366966962814331e-03	2.404196420684456825e-03	-2.606096910312771797e-03	-3.841109108179807663e-03	-1.168403550982475281e-01	4.430315494537353516e-01	7.183680427260696888e-04	-4.925106186419725418e-04	-2.164935227483510971e-03	1.196304685436189175e-03	3.050141595304012299e-02	-2.086246386170387268e-04	-2.613943219184875488e-01	-8.391445875167846680e-02	-5.339830648154020309e-03	2.590694697573781013e-03	-2.707258099690079689e-03	1.368631720542907715e-01	-2.727828687056899071e-04	-1.510040834546089172e-03	2.592426026239991188e-04	3.805868560448288918e-03	4.446665407158434391e-04	-5.949922488071024418e-04	1.192287541925907135e-03	4.127596691250801086e-02	-6.705185660393908620e-05	-3.801557249971665442e-05	-3.403111826628446579e-03
-3.088985085487365723e-01	2.023521577939391136e-03	5.564386374317109585e-04	4.222440533339977264e-03	-1.388008531648665667e-04	3.577494528144598007e-03	-2.571838194853626192e-05	2.969371620565652847e-03	3.974077117163687944e-05	6.342150154523551464e-04	-4.750173538923263550e-04	-4.730578977614641190e-03	2.145892940461635590e-03	1.462311387062072754e+00	3.640840761363506317e-03	8.154196257237344980e-05	1.714093327522277832e+00	1.582196455274242908e-05	-7.393659353256225586e-01	-5.702890455722808838e-03	1.421934110112488270e-03	-8.442405611276626587e-03	2.351221628487110138e-03	-2.467527287080883980e-03	-2.755948342382907867e-03	-1.168403550982475281e-01	4.429325759410858154e-01	6.285119452513754368e-04	-4.926605033688247204e-04	-2.166064456105232239e-03	1.196322729811072350e-03	3.050163760781288147e-02	-1.991469616768881679e-04	-2.613780796527862549e-01	-8.391448110342025757e-02	-3.526963293552398682e-03	2.585994545370340347e-03	-2.719185315072536469e-03	1.368631720542907715e-01	1.849511638283729553e-02	-1.525999978184700012e-03	2.624039771035313606e-04	3.805165877565741539e-03	1.402430702000856400e-03	-5.949923652224242687e-04	1.192241208627820015e-03	4.127596691250801086e-02	-4.781087045557796955e-05	-3.820096753770485520e-05	-3.403111826628446579e-03
-3.088982403278350830e-01	2.023521577939391136e-03	5.564597668126225471e-04	4.222436342388391495e-03	-1.388008531648665667e-04	3.559226170182228088e-03	-2.654344461916480213e-05	2.969371620565652847e-03	3.974059291067533195e-05	6.342150154523551464e-04	-4.757752758450806141e-04	-4.730578977614641190e-03	2.145892940461635590e-03	1.462329268455505371e+00	3.643020289018750191e-03	8.154196257237344980e-05	1.714093327522277832e+00	1.549744047224521637e-05	-7.393656969070434570e-01	-5.733526777476072311e-03	1.372671569697558880e-03	-8.369881659746170044e-03	2.272509038448333740e-03	-2.627535257488489151e-03	-1.591100939549505711e-03	-1.168403550982475281e-01	4.428428411483764648e-01	6.041812594048678875e-04	-4.920162609778344631e-04	-2.165219513699412346e-03	1.194654847495257854e-03	3.050141409039497375e-02	-2.028289600275456905e-04	-2.613650560379028320e-01	-8.391467481851577759e-02	-5.044446792453527451e-03	2.582677174359560013e-03	-2.721831435337662697e-03	1.368631720542907715e-01	5.416614003479480743e-03	-1.567990868352353573e-03	2.596856793388724327e-04	3.802497638389468193e-03	1.000054180622100830e-03	-5.949923070147633553e-04	1.192161696963012218e-03	4.127596691250801086e-02	-5.238377343630418181e-05	-3.895343979820609093e-05	-3.403111826628446579e-03
-3.088984787464141846e-01	2.023521577939391136e-03	5.564939929172396660e-04	4.222436808049678802e-03	-1.388008531648665667e-04	3.529019653797149658e-03	-2.708475949475541711e-05	2.969371620565652847e-03	3.974075298174284399e-05	6.342150154523551464e-04	-5.108525510877370834e-04	-4.730578977614641190e-03	2.145892940461635590e-03	1.462339758872985840e+00	3.340734634548425674e-03	8.154196257237344980e-05	1.714093327522277832e+00	1.506875923951156437e-05	-7.393574118614196777e-01	-5.274581722915172577e-03	1.310640713199973106e-03	-1.165635325014591217e-02	2.383673563599586487e-03	-2.614588243886828423e-03	2.235810505226254463e-03	-1.168403550982475281e-01	4.429268240928649902e-01	6.766174337826669216e-04	-4.915967001579701900e-04	-2.165692858397960663e-03	1.194614102132618427e-03	3.050154633820056915e-02	-2.172863023588433862e-04	-2.613766491413116455e-01	-8.391458541154861450e-02	-5.333749577403068542e-03	2.585464622825384140e-03	-2.709529362618923187e-03	1.368631720542907715e-01	-2.728563267737627029e-04	-1.594065572135150433e-03	2.617654681671410799e-04	3.805570770055055618e-03	4.447162791620939970e-04	-5.949923652224242687e-04	1.192146795801818371e-03	4.127596691250801086e-02	-1.350746788375545293e-05	-3.805631058639846742e-05	-3.403111826628446579e-03
-3.088980913162231445e-01	2.023521577939391136e-03	5.564419552683830261e-04	4.222436808049678802e-03	-1.388008531648665667e-04	3.526887623593211174e-03	-2.664029670995660126e-05	2.969371620565652847e-03	3.974079663748852909e-05	6.342150154523551464e-04	-6.062248139642179012e-04	-4.730578977614641190e-03	2.145892940461635590e-03	1.462327480316162109e+00	3.371554426848888397e-03	8.154196257237344980e-05	1.714093327522277832e+00	1.760848317644558847e-05	-7.393627762794494629e-01	-5.708836019039154053e-03	1.280827797017991543e-03	-1.936624944210052490e-02	2.360537881031632423e-03	-2.179048955440521240e-03	-3.811129368841648102e-03	-1.168403550982475281e-01	4.429771006107330322e-01	7.022058125585317612e-04	-5.028600571677088737e-04	-2.165546175092458725e-03	1.196661731228232384e-03	3.050157241523265839e-02	-2.153287496184930205e-04	-2.613742947578430176e-01	-8.391449600458145142e-02	-5.335645284503698349e-03	2.589851617813110352e-03	-3.716645296663045883e-03	1.368631720542907715e-01	-2.735194284468889236e-04	-1.540895667858421803e-03	2.643538464326411486e-04	3.803876927122473717e-03	4.446723032742738724e-04	-5.949923652224242687e-04	1.192264724522829056e-03	4.127596691250801086e-02	-6.028553980286233127e-05	-3.880189615301787853e-05	-3.403111826628446579e-03
-3.089022338390350342e-01	2.023521577939391136e-03	5.567016778513789177e-04	4.222440067678689957e-03	-1.388008531648665667e-04	3.527628956362605095e-03	-2.625170782266650349e-05	2.969371620565652847e-03	3.974074570578522980e-05	6.342150154523551464e-04	-2.770736347883939743e-03	-4.730578977614641190e-03	2.145892940461635590e-03	1.462401151657104492e+00	3.484391607344150543e-03	8.154196257237344980e-05	1.714093327522277832e+00	4.111067100893706083e-04	-7.393481135368347168e-01	-5.601583048701286316e-03	1.347864861600100994e-03	-8.949483744800090790e-03	2.281905850395560265e-03	-2.499417634680867195e-03	1.040536258369684219e-02	-1.185442581772804260e-01	4.430132210254669189e-01	7.135609048418700695e-04	1.417249254882335663e-02	-2.166088204830884933e-03	1.195581280626356602e-03	3.050240874290466309e-02	-2.079510159092023969e-04	-2.613744735717773438e-01	-8.391469717025756836e-02	-5.337285809218883514e-03	2.589555690065026283e-03	-2.921763807535171509e-03	1.368631720542907715e-01	-2.727869141381233931e-04	-1.639241585507988930e-03	2.592426026239991188e-04	3.227934474125504494e-03	4.525909316726028919e-04	-5.949922488071024418e-04	1.192243420518934727e-03	4.130134731531143188e-02	-5.848329237778671086e-06	-3.808667315752245486e-05	-3.403111826628446579e-03
-3.088980317115783691e-01	2.023521577939391136e-03	5.566378240473568439e-04	4.222449846565723419e-03	-1.388008531648665667e-04	3.531117457896471024e-03	-2.626424247864633799e-05	2.969371620565652847e-03	3.974212449975311756e-05	6.342150154523551464e-04	-1.443519955500960350e-03	-4.730578977614641190e-03	2.145892940461635590e-03	1.462401270866394043e+00	3.641013288870453835e-03	8.154196257237344980e-05	1.714093327522277832e+00	4.270394274499267340e-04	-7.393413186073303223e-01	-5.525426007807254791e-03	1.343754818663001060e-03	-1.020547933876514435e-02	2.291540382429957390e-03	-2.469546394422650337e-03	1.763402484357357025e-02	-1.174978911876678467e-01	4.429872632026672363e-01	7.083322270773351192e-04	2.956669311970472336e-03	-2.166756195947527885e-03	1.196462311781942844e-03	3.050136938691139221e-02	-2.071441413136199117e-04	-2.613742351531982422e-01	-8.391495048999786377e-02	-5.333792883902788162e-03	2.589922863990068436e-03	-2.784267999231815338e-03	1.368631720542907715e-01	-2.732398570515215397e-04	-1.536685507744550705e-03	2.592426026239991188e-04	3.284029662609100342e-03	4.504741809796541929e-04	-5.949922488071024418e-04	1.192105817608535290e-03	4.129096120595932007e-02	-8.355602403753437102e-06	-3.811072383541613817e-05	-3.403111826628446579e-03
-3.088981807231903076e-01	2.023521577939391136e-03	5.578634445555508137e-04	4.222440533339977264e-03	-1.388008531648665667e-04	3.515072399750351906e-03	-2.704135113162919879e-05	2.969371620565652847e-03	3.974052378907799721e-05	6.342150154523551464e-04	-4.756902635563164949e-04	-4.730578977614641190e-03	2.145892940461635590e-03	1.462401628494262695e+00	3.647646866738796234e-03	8.154196257237344980e-05	1.714093327522277832e+00	1.650522062845993787e-05	-7.393614053726196289e-01	-1.683986396528780460e-03	1.393854618072509766e-03	-8.636998943984508514e-03	2.334877615794539452e-03	-2.509232377633452415e-03	-3.829530905932188034e-03	-1.168403550982475281e-01	4.429893791675567627e-01	7.166182622313499451e-04	-4.925017128698527813e-04	-2.165943151339888573e-03	1.196607248857617378e-03	3.050144948065280914e-02	-2.076489035971462727e-04	-2.613896131515502930e-01	-8.391445875167846680e-02	-5.339318886399269104e-03	2.589743351563811302e-03	-2.708888147026300430e-03	1.368631720542907715e-01	-2.724881342146545649e-04	-1.538323587737977505e-03	2.593663521111011505e-04	3.800162812694907188e-03	4.446684324648231268e-04	-5.949922488071024418e-04	1.192285213619470596e-03	4.127596691250801086e-02	-2.371765367570333183e-05	-3.801230559474788606e-05	-3.403111826628446579e-03
-3.088983297348022461e-01	2.023521577939391136e-03	5.575523828156292439e-04	4.222442395985126495e-03	-1.388008531648665667e-04	3.584011923521757126e-03	-2.633405892993323505e-05	2.969371620565652847e-03	3.974051651312038302e-05	6.342150154523551464e-04	-4.758304858114570379e-04	-4.730578977614641190e-03	2.145892940461635590e-03	1.462401986122131348e+00	3.656808752566576004e-03	8.154196257237344980e-05	1.714093327522277832e+00	1.689869895926676691e-05	-7.393620014190673828e-01	-3.447468392550945282e-03	1.355518819764256477e-03	-8.656502701342105865e-03	2.256644191220402718e-03	-2.488522790372371674e-03	-3.831128822639584541e-03	-1.168403550982475281e-01	4.432097971439361572e-01	7.177680381573736668e-04	-4.925393150188028812e-04	-2.166427904739975929e-03	1.196608645841479301e-03	3.050149045884609222e-02	-2.040278632193803787e-04	-2.613905072212219238e-01	-8.391445875167846680e-02	-5.339617375284433365e-03	2.590518910437822342e-03	-2.710616914555430412e-03	1.368631720542907715e-01	-2.713520079851150513e-04	-1.730593969114124775e-03	2.592949313111603260e-04	3.801719285547733307e-03	4.446682287380099297e-04	-5.949923652224242687e-04	1.192277646623551846e-03	4.127596691250801086e-02	-6.375182420015335083e-05	-3.801307684625498950e-05	-3.403111826628446579e-03
-3.088980913162231445e-01	2.023521577939391136e-03	5.563704180531203747e-04	4.222436342388391495e-03	-1.388008531648665667e-04	3.529424313455820084e-03	-2.563246016507036984e-05	2.969371620565652847e-03	3.974110950366593897e-05	6.342150154523551464e-04	-7.664742879569530487e-04	-4.730578977614641190e-03	2.145892940461635590e-03	1.462362170219421387e+00	3.632185980677604675e-03	8.154196257237344980e-05	1.714093327522277832e+00	1.571754182805307209e-05	-7.393495440483093262e-01	-5.567074287682771683e-03	1.476925215683877468e-03	-9.472955018281936646e-03	2.363256877288222313e-03	-2.467993181198835373e-03	-3.830686910077929497e-03	-1.168403550982475281e-01	4.426772892475128174e-01	5.042575648985803127e-04	-4.932509036734700203e-04	-2.169641200453042984e-03	1.195363118313252926e-03	3.050589747726917267e-02	-2.076476812362670898e-04	-2.613843679428100586e-01	-8.391465246677398682e-02	-5.338668823242187500e-03	2.587151713669300079e-03	-2.717647468671202660e-03	1.368631720542907715e-01	-2.725005033425986767e-04	-1.532765338197350502e-03	3.893265675287693739e-04	3.769234754145145416e-03	1.563844387419521809e-03	-5.949922488071024418e-04	1.191975898109376431e-03	4.127596691250801086e-02	-2.107064938172698021e-05	-3.817073229583911598e-05	-3.403111826628446579e-03
-3.088984489440917969e-01	2.023521577939391136e-03	5.567672778852283955e-04	4.222423769533634186e-03	-1.388008531648665667e-04	3.532540053129196167e-03	-2.756178400886710733e-05	2.969371620565652847e-03	3.974079299950972199e-05	6.342150154523551464e-04	-5.144564202055335045e-04	-4.730578977614641190e-03	2.145892940461635590e-03	1.462340593338012695e+00	3.459022380411624908e-03	8.154196257237344980e-05	1.714093327522277832e+00	1.594037166796624660e-05	-7.393216490745544434e-01	-4.453584551811218262e-03	1.444897381588816643e-03	-8.538741618394851685e-03	2.312373835593461990e-03	-2.429870888590812683e-03	-3.871549386531114578e-03	-1.168403550982475281e-01	4.424785077571868896e-01	3.931092942366376519e-05	-4.932947922497987747e-04	-2.169037004932761192e-03	1.193512929603457451e-03	3.050222247838973999e-02	-1.978657674044370651e-04	-2.613847255706787109e-01	-8.391448110342025757e-02	-5.337681155651807785e-03	2.586762188002467155e-03	-2.728737657889723778e-03	1.368631720542907715e-01	-2.727149403654038906e-04	-1.601785770617425442e-03	2.786271506920456886e-04	3.747239708900451660e-03	7.727547781541943550e-04	-5.949923070147633553e-04	1.191115239635109901e-03	4.127596691250801086e-02	-6.150321860332041979e-05	-3.801491766353137791e-05	-3.403111826628446579e-03
-3.088980317115783691e-01	2.023521577939391136e-03	5.603961762972176075e-04	4.222426563501358032e-03	-1.388008531648665667e-04	3.479643492028117180e-03	-2.572421180957462639e-05	2.969371620565652847e-03	3.974140054197050631e-05	6.342150154523551464e-04	-4.757082497235387564e-04	-4.730578977614641190e-03	2.145892940461635590e-03	1.462401986122131348e+00	3.598025301471352577e-03	8.154196257237344980e-05	1.714093327522277832e+00	1.574446287122555077e-05	-7.393646836280822754e-01	-5.222005769610404968e-03	1.481806393712759018e-03	-8.467375300824642181e-03	2.403815276920795441e-03	-2.567164134234189987e-03	-3.825582563877105713e-03	-1.168403550982475281e-01	4.430313706398010254e-01	6.428938941098749638e-04	-4.915517056360840797e-04	-2.164975507184863091e-03	1.196407130919396877e-03	3.050141036510467529e-02	-2.075698721455410123e-04	-2.613607645034790039e-01	-8.391446620225906372e-02	-5.338574759662151337e-03	2.587539609521627426e-03	-2.714665140956640244e-03	1.368631720542907715e-01	-2.719884214457124472e-04	-1.510238274931907654e-03	2.592426026239991188e-04	3.805709304288029671e-03	2.891439944505691528e-03	-5.949922488071024418e-04	1.192266936413943768e-03	4.127596691250801086e-02	-1.740302286634687334e-05	-3.863533129333518445e-05	-3.403111826628446579e-03
-3.088980317115783691e-01	2.023521577939391136e-03	5.563517916016280651e-04	4.222434945404529572e-03	-1.388008531648665667e-04	3.507209010422229767e-03	-2.572628909547347575e-05	2.969371620565652847e-03	3.974048740928992629e-05	6.342150154523551464e-04	-4.755392437800765038e-04	-4.730578977614641190e-03	2.145892940461635590e-03	1.462401509284973145e+00	3.641913179308176041e-03	8.154196257237344980e-05	1.714093327522277832e+00	1.521071044408017769e-05	-7.393658757209777832e-01	-5.003501195460557938e-03	1.282173092477023602e-03	-8.634043857455253601e-03	2.401088830083608627e-03	-2.604898763820528984e-03	-3.825755324214696884e-03	-1.168403550982475281e-01	4.430307745933532715e-01	7.138568325899541378e-04	-4.917001933790743351e-04	-2.165040466934442520e-03	1.194999902509152889e-03	3.050141409039497375e-02	-2.000887470785528421e-04	-2.613573372364044189e-01	-8.391445875167846680e-02	-5.339437164366245270e-03	2.589926589280366898e-03	-2.720758086070418358e-03	1.368631720542907715e-01	-2.725490485318005085e-04	-1.523491577245295048e-03	2.592426026239991188e-04	3.806003136560320854e-03	5.053702625446021557e-04	-5.949922488071024418e-04	1.192283700220286846e-03	4.127596691250801086e-02	-4.946755871060304344e-05	-3.896223643096163869e-05	-3.403111826628446579e-03
-3.088985383510589600e-01	2.023521577939391136e-03	5.564864259213209152e-04	4.222446121275424957e-03	-1.388008531648665667e-04	3.541166894137859344e-03	-5.657350629917345941e-05	2.969371620565652847e-03	3.974091669078916311e-05	6.342150154523551464e-04	-4.744473553728312254e-04	-4.730578977614641190e-03	2.145892940461635590e-03	1.462391734123229980e+00	2.504706149920821190e-03	8.154196257237344980e-05	1.714093327522277832e+00	6.176913302624598145e-05	-7.393661141395568848e-01	-3.712836802005767822e-01	1.323242206126451492e-03	-1.234451401978731155e-02	-1.906799525022506714e-01	-1.775525393895804882e-03	-3.434252925217151642e-03	-1.168379709124565125e-01	4.430240094661712646e-01	6.907524075359106064e-04	1.194049566984176636e-01	-2.166056307032704353e-03	1.193815143778920174e-03	3.050229325890541077e-02	-2.096551907015964389e-04	-2.613927125930786133e-01	-8.391447365283966064e-02	-5.112683866173028946e-03	2.585402922704815865e-03	-2.737751696258783340e-03	1.368631720542907715e-01	-2.754935412667691708e-04	-1.692514983005821705e-03	2.649859816301614046e-04	3.790919901803135872e-03	4.447396495379507542e-04	-5.949924234300851822e-04	1.192214316688477993e-03	4.128007963299751282e-02	-5.860620512976311147e-05	-3.854322858387604356e-05	-3.403111826628446579e-03
-3.088985681533813477e-01	2.023521577939391136e-03	5.566208274103701115e-04	4.222445655614137650e-03	-1.388008531648665667e-04	3.507575718685984612e-03	-3.548141467035748065e-05	2.969371620565652847e-03	3.974062929046340287e-05	6.342150154523551464e-04	-4.745103360619395971e-04	-4.730578977614641190e-03	2.145892940461635590e-03	1.462392807006835938e+00	2.862128661945462227e-03	8.154196257237344980e-05	1.714093327522277832e+00	2.551338002376724035e-05	-7.393661737442016602e-01	-2.242723256349563599e-01	1.323989825323224068e-03	-1.258822157979011536e-02	-5.848560016602277756e-03	-2.437478862702846527e-03	-2.266294788569211960e-03	-1.168143451213836670e-01	4.429737627506256104e-01	6.769241881556808949e-04	6.500030159950256348e-01	-2.170295687392354012e-03	1.193773467093706131e-03	3.050128743052482605e-02	-2.120279968949034810e-04	-2.613832056522369385e-01	-8.391445875167846680e-02	-5.222334992140531540e-03	2.588749164715409279e-03	-2.799292095005512238e-03	1.368631720542907715e-01	-2.733802830334752798e-04	-1.626918092370033264e-03	2.646656648721545935e-04	3.798484103754162788e-03	1.510580539703369141e+00	-5.949923652224242687e-04	1.192269963212311268e-03	4.130231961607933044e-02	-6.242877134354785085e-05	-3.851022120215930045e-05	-3.403111826628446579e-03
-3.088980317115783691e-01	2.023521577939391136e-03	5.564438761211931705e-04	4.222446586936712265e-03	-1.388008531648665667e-04	3.526589833199977875e-03	-2.710274020500946790e-05	2.969371620565652847e-03	3.974047285737469792e-05	6.342150154523551464e-04	-4.758164286613464355e-04	-4.730578977614641190e-03	2.145892940461635590e-03	1.462401151657104492e+00	3.656993620097637177e-03	8.154196257237344980e-05	1.714093327522277832e+00	1.507514298282330856e-05	-7.393657565116882324e-01	-5.383666604757308960e-03	1.377001171931624413e-03	-1.029761433601379395e+00	2.389631001278758049e-03	-2.421911107376217842e-03	-6.537653971463441849e-03	-1.168403550982475281e-01	4.430321156978607178e-01	7.193004130385816097e-04	-4.914412274956703186e-04	-2.165291225537657738e-03	1.195729477331042290e-03	3.050141222774982452e-02	-2.037648082477971911e-04	-2.613906562328338623e-01	-8.391445875167846680e-02	-5.339679773896932602e-03	2.590559190139174461e-03	-2.789298305287957191e-03	1.368631720542907715e-01	-2.728081890381872654e-04	-1.513927592895925045e-03	2.592426026239991188e-04	3.805748419836163521e-03	5.041248514316976070e-04	-5.949922488071024418e-04	1.192247145809233189e-03	4.130653291940689087e-02	-6.739833042956888676e-05	-7.688854384468868375e-05	-3.403111826628446579e-03
-3.088980317115783691e-01	2.023521577939391136e-03	5.563711747527122498e-04	4.222446586936712265e-03	-1.388008531648665667e-04	3.517683362588286400e-03	-2.707295425352640450e-05	2.969371620565652847e-03	3.974048377131111920e-05	6.342150154523551464e-04	-4.749501822516322136e-04	-4.730578977614641190e-03	2.145892940461635590e-03	1.462401747703552246e+00	3.418214619159698486e-03	8.154196257237344980e-05	1.714093327522277832e+00	1.505583713878877461e-05	-7.393621802330017090e-01	-5.805337801575660706e-03	1.295612426474690437e-03	-1.842356622219085693e-01	2.403224352747201920e-03	-2.590009709820151329e-03	-4.063035175204277039e-02	-1.168403550982475281e-01	4.430316686630249023e-01	7.234138902276754379e-04	-4.914406454190611839e-04	-2.164978999644517899e-03	1.195055549032986164e-03	3.050138242542743683e-02	-2.085155138047412038e-04	-2.613950669765472412e-01	-8.391445875167846680e-02	-5.339806899428367615e-03	2.590512158349156380e-03	-2.873907098546624184e-03	1.368631720542907715e-01	-2.727851970121264458e-04	-1.514087547548115253e-03	2.592426026239991188e-04	3.804090432822704315e-03	6.737019284628331661e-04	-5.949923070147633553e-04	1.192271709442138672e-03	4.134795442223548889e-02	-6.739816308254376054e-05	-4.575815182761289179e-05	-3.403111826628446579e-03
-3.088981211185455322e-01	2.023521577939391136e-03	5.564305465668439865e-04	4.222447983920574188e-03	-1.388008531648665667e-04	3.532630624249577522e-03	-2.344495078432373703e-05	2.969371620565652847e-03	3.974066567025147378e-05	6.342150154523551464e-04	-4.755456757266074419e-04	-4.730578977614641190e-03	2.145892940461635590e-03	1.462400674819946289e+00	3.590408712625503540e-03	8.154196257237344980e-05	1.714093327522277832e+00	1.674719351285602897e-05	-7.393491268157958984e-01	-5.755395628511905670e-03	1.731437863782048225e-03	-8.565864525735378265e-03	2.399194519966840744e-03	-2.317345235496759415e-03	-6.619849009439349174e-04	-1.168403550982475281e-01	4.426833093166351318e-01	7.107098936103284359e-04	-7.892968278611078858e-05	-2.165635814890265465e-03	1.193443546071648598e-03	3.050147369503974915e-02	-2.192034444306045771e-04	-2.613856792449951172e-01	-8.391447365283966064e-02	-5.335167516022920609e-03	2.585212234407663345e-03	-2.716317307204008102e-03	1.368631720542907715e-01	-2.731707354541867971e-04	-1.562109449878334999e-03	2.595842524897307158e-04	3.798634512349963188e-03	4.552195605356246233e-04	-5.949922488071024418e-04	1.192283001728355885e-03	4.127596691250801086e-02	-1.149096897279378027e-05	-3.821077552856877446e-05	-3.403111826628446579e-03
-3.088982403278350830e-01	2.023521577939391136e-03	5.564196035265922546e-04	4.222437273710966110e-03	-1.388008531648665667e-04	3.496391698718070984e-03	-2.647359178808983415e-05	2.969371620565652847e-03	3.974048013333231211e-05	6.342150154523551464e-04	-4.755088302772492170e-04	-4.730578977614641190e-03	2.145892940461635590e-03	1.462401866912841797e+00	3.505494445562362671e-03	8.154196257237344980e-05	1.714093327522277832e+00	1.608777347428258508e-05	-7.393432259559631348e-01	-5.371226929128170013e-03	1.314654480665922165e-03	-1.232466939836740494e-02	2.403265563771128654e-03	-2.538742497563362122e-03	-1.901883515529334545e-03	-1.168403550982475281e-01	4.427573978900909424e-01	7.023179787211120129e-04	9.531649993732571602e-04	-2.166922902688384056e-03	1.195812947116792202e-03	3.050143644213676453e-02	-2.145367179764434695e-04	-2.613784670829772949e-01	-8.391447365283966064e-02	-5.336943548172712326e-03	2.590679330751299858e-03	-2.763913013041019440e-03	1.368631720542907715e-01	-2.728995459619909525e-04	-1.586464233696460724e-03	2.604189212433993816e-04	3.773740725591778755e-03	5.339951603673398495e-04	-5.949922488071024418e-04	1.192285213619470596e-03	4.127596691250801086e-02	-2.822226178977871314e-06	-3.986135197919793427e-05	-3.403111826628446579e-03
-3.088983297348022461e-01	2.023521577939391136e-03	5.563467275351285934e-04	4.222441930323839188e-03	-1.388008531648665667e-04	3.524295752868056297e-03	-2.718375617405399680e-05	2.969371620565652847e-03	3.974063292844220996e-05	6.342150154523551464e-04	-4.757712886203080416e-04	-4.730578977614641190e-03	-1.558005064725875854e-01	1.459714770317077637e+00	3.303287085145711899e-03	8.154196257237344980e-05	1.714093327522277832e+00	1.510713445895817131e-05	-7.393590211868286133e-01	-4.984747618436813354e-03	1.346547156572341919e-03	-8.396565914154052734e-03	2.338734455406665802e-03	-2.595236292108893394e-03	-3.829793771728873253e-03	-1.168403550982475281e-01	4.429289102554321289e-01	6.589097320102155209e-04	-4.929444403387606144e-04	-2.168447477743029594e-03	1.196510274894535542e-03	3.049971722066402435e-02	-2.028381713898852468e-04	-2.613918781280517578e-01	-8.391447365283966064e-02	-2.779515692964196205e-03	2.588905394077301025e-03	-2.708028070628643036e-03	1.368631720542907715e-01	-1.928231649799272418e-04	-1.537996227853000164e-03	2.602484601084142923e-04	3.792068455368280411e-03	2.657928131520748138e-02	-5.949922488071024418e-04	1.192286959849298000e-03	4.136484488844871521e-02	-6.662323721684515476e-05	-3.801487400778569281e-05	-3.403111826628446579e-03
-3.088994324207305908e-01	2.023521577939391136e-03	5.563497543334960938e-04	4.222442395985126495e-03	-1.388008531648665667e-04	3.496908815577626228e-03	-2.709358523134142160e-05	2.969371620565652847e-03	3.974053834099322557e-05	6.342150154523551464e-04	-4.757769056595861912e-04	-4.730578977614641190e-03	2.145892940461635590e-03	1.458985805511474609e+00	3.624378005042672157e-03	8.154196257237344980e-05	1.714093327522277832e+00	1.507358501839917153e-05	-7.393509149551391602e-01	-5.255296360701322556e-03	1.373071223497390747e-03	-8.489914238452911377e-03	2.355237957090139389e-03	-2.588745439425110817e-03	-3.828690387308597565e-03	-1.168403550982475281e-01	4.429477751255035400e-01	7.050208514556288719e-04	-4.918767954222857952e-04	-2.165695419535040855e-03	1.193720730952918530e-03	3.049755468964576721e-02	-2.073150972137227654e-04	-2.613921463489532471e-01	-8.391445875167846680e-02	-3.215783974155783653e-03	2.587486524134874344e-03	-2.707263221964240074e-03	1.368631720542907715e-01	9.220797568559646606e-03	-1.550212618894875050e-03	2.603652246762067080e-04	3.737352322787046432e-03	1.637974008917808533e-02	-5.949923070147633553e-04	1.192285562865436077e-03	4.129793494939804077e-02	-6.438798300223425031e-05	-3.800800914177671075e-05	-3.403111826628446579e-03
-3.088992238044738770e-01	2.023521577939391136e-03	5.593025125563144684e-04	4.222433548420667648e-03	-1.388008531648665667e-04	3.477314487099647522e-03	-2.732513894443400204e-05	2.969371620565652847e-03	3.974050196120515466e-05	1.526480424217879772e-03	-4.752337117679417133e-04	-4.730578977614641190e-03	2.145892940461635590e-03	1.462213754653930664e+00	3.089386504143476486e-03	8.154196257237344980e-05	1.714093327522277832e+00	8.019697270356118679e-05	-7.393540143966674805e-01	-4.351225215941667557e-03	1.580087351612746716e-03	-8.731048554182052612e-03	2.295767422765493393e-03	-2.169790910556912422e-03	-3.854896407574415207e-03	-1.168660372495651245e-01	4.430039525032043457e-01	4.178679883480072021e-01	-4.916446632705628872e-04	-2.167491940781474113e-03	1.193813164718449116e-03	3.050047159194946289e-02	-2.440146199660375714e-04	-2.613880336284637451e-01	-8.391494303941726685e-02	-4.847112111747264862e-03	2.588125644251704216e-03	-2.715741982683539391e-03	1.368631720542907715e-01	-2.716026210691779852e-04	-1.659638015553355217e-03	2.592426026239991188e-04	3.748646704480051994e-03	4.646535089705139399e-04	-5.949923070147633553e-04	1.192186959087848663e-03	4.132040217518806458e-02	-2.021817999775521457e-05	-4.005572554888203740e-05	-3.403111826628446579e-03
-3.088982999324798584e-01	2.023521577939391136e-03	5.570942885242402554e-04	4.222447983920574188e-03	-1.388008531648665667e-04	3.539625555276870728e-03	-2.734602821874432266e-05	2.969371620565652847e-03	3.974049832322634757e-05	7.562324753962457180e-04	-4.752455570269376040e-04	-4.730578977614641190e-03	2.145892940461635590e-03	1.459468245506286621e+00	2.555422484874725342e-03	8.154196257237344980e-05	1.714093327522277832e+00	7.542916864622384310e-05	-7.393208742141723633e-01	-5.142679437994956970e-03	1.453057280741631985e-03	-8.639134466648101807e-03	2.293120138347148895e-03	-1.749627641402184963e-03	-3.857858013361692429e-03	-1.170650795102119446e-01	4.430079460144042969e-01	2.417425364255905151e-01	-4.916461184620857239e-04	-2.167376689612865448e-03	1.190012320876121521e-03	3.049906902015209198e-02	-3.156317397952079773e-04	-2.613908350467681885e-01	-8.391467481851577759e-02	-3.540761535987257957e-03	2.588164992630481720e-03	-2.709803171455860138e-03	1.368631720542907715e-01	-2.721218043006956577e-04	-1.664021168835461140e-03	2.592426026239991188e-04	3.799287136644124985e-03	4.540705122053623199e-04	-5.949923652224242687e-04	1.192101277410984039e-03	4.130961745977401733e-02	1.649786645430140197e-05	-4.023567817057482898e-05	-3.403111826628446579e-03
-3.088996112346649170e-01	2.023521577939391136e-03	5.570327048189938068e-04	4.222461022436618805e-03	-6.889084726572036743e-02	3.478222060948610306e-03	-2.610000956337898970e-05	2.969371620565652847e-03	3.974142964580096304e-05	6.342150154523551464e-04	-4.743878962472081184e-04	-4.730578977614641190e-03	2.145892940461635590e-03	1.462399363517761230e+00	-2.467318263370543718e-04	8.154196257237344980e-05	1.714093327522277832e+00	4.128576620132662356e-05	-7.393189668655395508e-01	5.062368698418140411e-03	1.999013824388384819e-03	-1.240480970591306686e-02	2.186795463785529137e-03	-1.489681308157742023e-04	-3.086125710979104042e-03	-1.168403550982475281e-01	4.420070052146911621e-01	7.326578488573431969e-04	-4.968708381056785583e-04	-2.166165038943290710e-03	1.188713707961142063e-03	3.050412051379680634e-02	-2.636571298353374004e-04	-2.613617479801177979e-01	-8.391524106264114380e-02	-5.332608241587877274e-03	2.584307920187711716e-03	-2.826798940077424049e-03	1.368631720542907715e-01	-2.732343855313956738e-04	-1.657189568504691124e-03	2.594176621641963720e-04	3.801238955929875374e-03	4.567376745399087667e-04	-5.949923652224242687e-04	1.192125026136636734e-03	4.127596691250801086e-02	1.436263264622539282e-04	-4.750049629365094006e-05	-3.403111826628446579e-03
-3.089031279087066650e-01	2.023521577939391136e-03	5.573394009843468666e-04	4.222468473017215729e-03	-2.081202529370784760e-02	3.477477235719561577e-03	-2.645960012159775943e-05	2.969371620565652847e-03	3.974190258304588497e-05	6.342150154523551464e-04	-4.741010197903960943e-04	-4.730578977614641190e-03	2.145892940461635590e-03	1.462354302406311035e+00	1.587106497026979923e-03	8.154196257237344980e-05	1.714093327522277832e+00	7.964410178828984499e-05	-7.393186688423156738e-01	8.395953103899955750e-03	1.446423353627324104e-03	-1.230777148157358170e-02	2.325136680155992508e-03	-6.954178097657859325e-04	-2.998270094394683838e-03	-1.168403550982475281e-01	4.419287443161010742e-01	8.143114973790943623e-04	-5.008032312616705894e-04	-2.167334081605076790e-03	1.189836650155484676e-03	3.050201199948787689e-02	-2.059900434687733650e-04	-2.613613009452819824e-01	-8.391522616147994995e-02	-5.322773009538650513e-03	2.584022004157304764e-03	-2.827168907970190048e-03	1.368631720542907715e-01	-2.738981274887919426e-04	-1.884781289845705032e-03	2.592461241874843836e-04	3.697731532156467438e-03	5.613482207991182804e-04	-5.949923652224242687e-04	1.192117226310074329e-03	4.127596691250801086e-02	6.031598604749888182e-05	-3.852867666864767671e-05	-3.403111826628446579e-03
-3.088991045951843262e-01	2.023521577939391136e-03	5.573125672526657581e-04	4.222433082759380341e-03	-1.388008531648665667e-04	3.530259244143962860e-03	-3.022608871106058359e-05	2.969371620565652847e-03	3.974122955696657300e-05	6.342150154523551464e-04	-7.049000123515725136e-04	-4.730578977614641190e-03	2.145892940461635590e-03	1.462378621101379395e+00	1.383969647577032447e-04	8.154196257237344980e-05	1.714093327522277832e+00	3.123182978015393019e-05	-7.392333745956420898e-01	-5.014285910874605179e-03	1.306161400862038136e-03	-1.084688585251569748e-02	2.368505811318755150e-03	-2.380202990025281906e-03	-3.848572028800845146e-03	-1.168403550982475281e-01	4.429756999015808105e-01	6.865687319077551365e-04	-2.218527224613353610e-04	-2.166910329833626747e-03	1.190658076666295528e-03	3.049870207905769348e-02	-1.984497066587209702e-04	-2.613877356052398682e-01	-8.391460776329040527e-02	-5.321703851222991943e-03	2.587927738204598427e-03	-2.867015544325113297e-03	1.368631720542907715e-01	-2.739659103099256754e-04	-1.796803320758044720e-03	1.232004840858280659e-03	3.681761911138892174e-03	4.450015549082309008e-04	-5.949923652224242687e-04	1.191936782561242580e-03	4.133941978216171265e-02	-1.986491770367138088e-05	-3.846009349217638373e-05	-3.403111826628446579e-03
-3.088988661766052246e-01	2.023521577939391136e-03	5.569531931541860104e-04	4.222439136356115341e-03	-1.388008531648665667e-04	3.531316528096795082e-03	-2.961357131425756961e-05	2.969371620565652847e-03	3.974198261857964098e-05	6.342150154523551464e-04	-5.496958619914948940e-04	-4.730578977614641190e-03	2.145892940461635590e-03	1.462366342544555664e+00	2.930496819317340851e-03	8.154196257237344980e-05	1.714093327522277832e+00	1.751633499225135893e-05	-7.392795681953430176e-01	-5.109991412609815598e-03	1.347481389530003071e-03	-1.067651063203811646e-02	2.353425370529294014e-03	-2.019046107307076454e-03	-3.850582288578152657e-03	-1.168403550982475281e-01	4.429688453674316406e-01	6.879442953504621983e-04	2.801976166665554047e-03	-2.166693098843097687e-03	1.195189077407121658e-03	3.050142526626586914e-02	-1.942602539202198386e-04	-2.613848447799682617e-01	-8.391458541154861450e-02	-5.324867554008960724e-03	2.581921638920903206e-03	-2.733219647780060768e-03	1.368631720542907715e-01	-2.741613134276121855e-04	-1.695059356279671192e-03	1.407408388331532478e-03	3.624593839049339294e-03	4.453108413144946098e-04	-5.949922488071024418e-04	1.192161929793655872e-03	4.131638258695602417e-02	-5.668850644724443555e-05	-3.872442539432086051e-05	-3.403111826628446579e-03
-3.088980615139007568e-01	2.023521577939391136e-03	5.564449820667505264e-04	4.222436808049678802e-03	-1.388008531648665667e-04	3.539146855473518372e-03	-2.762664007605053484e-05	2.969371620565652847e-03	3.974048013333231211e-05	6.342150154523551464e-04	-4.758199793286621571e-04	-4.730578977614641190e-03	2.145892940461635590e-03	1.462401509284973145e+00	3.223270876333117485e-03	8.154196257237344980e-05	1.714093327522277832e+00	1.510684342065360397e-05	-7.393643856048583984e-01	-5.746745504438877106e-03	1.297287875786423683e-03	-8.587174117565155029e-03	2.379181096330285072e-03	-2.592723816633224487e-03	-3.826973261311650276e-03	-1.168403550982475281e-01	4.426964819431304932e-01	3.765700967051088810e-04	-4.914486780762672424e-04	-2.164937555789947510e-03	1.194589887745678425e-03	3.050125949084758759e-02	-2.087705943267792463e-04	-2.613948881626129150e-01	-8.391511440277099609e-02	-5.337941925972700119e-03	2.590419724583625793e-03	-2.707669045776128769e-03	1.368631720542907715e-01	-2.727564715314656496e-04	-1.511152018792927265e-03	2.592426026239991188e-04	3.805612679570913315e-03	4.446661914698779583e-04	-5.949922488071024418e-04	1.192287076264619827e-03	4.127637296915054321e-02	-3.415052196942269802e-05	-3.800509875873103738e-05	-3.403111826628446579e-03
-3.088980317115783691e-01	2.023521577939391136e-03	5.564034217968583107e-04	4.222437273710966110e-03	-1.388008531648665667e-04	3.565069520846009254e-03	-2.763070369837805629e-05	2.969371620565652847e-03	3.974056744482368231e-05	6.342150154523551464e-04	-4.759663424920290709e-04	-4.730578977614641190e-03	2.145892940461635590e-03	1.462401628494262695e+00	2.503406256437301636e-03	8.154196257237344980e-05	1.714093327522277832e+00	1.508582136011682451e-05	-7.393637299537658691e-01	-5.825675558298826218e-03	1.299765193834900856e-03	-8.374484255909919739e-03	2.392113674432039261e-03	-2.576354192569851875e-03	-3.827343229204416275e-03	-1.168403550982475281e-01	4.428765177726745605e-01	7.110348087735474110e-04	-4.914412857033312321e-04	-2.166400197893381119e-03	1.191793591715395451e-03	3.050064668059349060e-02	-2.109512861352413893e-04	-2.613945603370666504e-01	-8.391447365283966064e-02	-5.338793154805898666e-03	2.590613439679145813e-03	-2.707732608541846275e-03	1.368631720542907715e-01	-2.727567625697702169e-04	-1.510852598585188389e-03	2.592426026239991188e-04	3.805094631388783455e-03	4.446937236934900284e-04	-5.949922488071024418e-04	1.192287309095263481e-03	4.127894714474678040e-02	-2.576663791842292994e-05	-3.814847877947613597e-05	-3.403111826628446579e-03
-3.089013993740081787e-01	2.023521577939391136e-03	5.563605227507650852e-04	4.222437739372253418e-03	-1.388008531648665667e-04	3.496611025184392929e-03	-2.760745337582193315e-05	2.969371620565652847e-03	3.974050923716276884e-05	6.342150154523551464e-04	-4.759823204949498177e-04	-4.730578977614641190e-03	2.145892940461635590e-03	1.462401986122131348e+00	3.668286837637424469e-03	8.154196257237344980e-05	1.714093327522277832e+00	1.674256236583460122e-05	-7.393657565116882324e-01	-5.664736032485961914e-03	1.300840871408581734e-03	-8.361686021089553833e-03	2.383241429924964905e-03	-2.597599988803267479e-03	-3.826021449640393257e-03	-1.168403550982475281e-01	4.429927170276641846e-01	7.177386432886123657e-04	-4.915263270959258080e-04	-2.165823243558406830e-03	1.196603639982640743e-03	3.050132468342781067e-02	-2.082179707940667868e-04	-2.613948881626129150e-01	-8.391445875167846680e-02	-5.339650902897119522e-03	2.590488176792860031e-03	-2.707533538341522217e-03	1.368631720542907715e-01	-2.714036090765148401e-04	-1.544170780107378960e-03	2.592931559775024652e-04	3.778497921302914619e-03	4.446714592631906271e-04	-5.949923070147633553e-04	1.192287076264619827e-03	4.127596691250801086e-02	-6.654571916442364454e-05	-3.799833575612865388e-05	-3.403111826628446579e-03
-3.088999688625335693e-01	2.023521577939391136e-03	5.563431768678128719e-04	4.222437273710966110e-03	-1.388008531648665667e-04	3.522125072777271271e-03	-2.763680095085874200e-05	-5.924118757247924805e-01	3.974054925492964685e-05	6.342150154523551464e-04	-4.758320283144712448e-04	-4.730578977614641190e-03	2.145892940461635590e-03	1.462401986122131348e+00	3.668659366667270660e-03	8.154196257237344980e-05	1.714093327522277832e+00	3.991707853856496513e-05	-7.393648028373718262e-01	-5.821029189974069595e-03	1.312294392846524715e-03	-8.365725167095661163e-03	2.396756783127784729e-03	-2.508531557396054268e-03	-3.828016109764575958e-03	-1.168403550982475281e-01	4.429760873317718506e-01	7.173084886744618416e-04	-4.915496683679521084e-04	-2.164969453588128090e-03	1.196280587464570999e-03	3.050135448575019836e-02	-2.039511164184659719e-04	-2.613951563835144043e-01	-8.391446620225906372e-02	-5.339396186172962189e-03	2.589714480563998222e-03	-2.708659041672945023e-03	1.368631720542907715e-01	-2.725799276959151030e-04	-1.562732271850109100e-03	2.593358512967824936e-04	3.777041798457503319e-03	4.446908424142748117e-04	-5.949923070147633553e-04	1.192287425510585308e-03	4.127596691250801086e-02	-6.567711534444242716e-05	-3.799832120421342552e-05	-3.403111826628446579e-03
-3.088980317115783691e-01	2.023521577939391136e-03	5.563541199080646038e-04	4.222436808049678802e-03	-1.388008531648665667e-04	3.533481154590845108e-03	-2.766590114333666861e-05	2.969371620565652847e-03	3.974044011556543410e-05	6.342150154523551464e-04	-4.756846174132078886e-04	-4.730578977614641190e-03	2.145892940461635590e-03	1.462401747703552246e+00	3.668613266199827194e-03	8.154196257237344980e-05	1.714093327522277832e+00	1.504543797636870295e-05	-7.393653392791748047e-01	-5.845958366990089417e-03	1.279367832466959953e-03	-8.353686891496181488e-03	2.404035534709692001e-03	-2.559860004112124443e-03	-3.065145807340741158e-03	-1.168403550982475281e-01	4.430314302444458008e-01	7.183941779658198357e-04	-4.914406454190611839e-04	-2.164941281080245972e-03	1.195943448692560196e-03	3.050139360129833221e-02	-2.085396699840202928e-04	-2.613946199417114258e-01	-8.391445875167846680e-02	-5.339761264622211456e-03	2.590195275843143463e-03	-2.706556813791394234e-03	1.368631720542907715e-01	-2.727463142946362495e-04	-1.509760972112417221e-03	2.592426026239991188e-04	3.805981948971748352e-03	4.446642997208982706e-04	-5.949922488071024418e-04	1.192287541925907135e-03	4.127596691250801086e-02	-2.415288690826855600e-05	-3.799831756623461843e-05	-3.403111826628446579e-03
-3.088980317115783691e-01	2.023521577939391136e-03	5.563457962125539780e-04	4.222436808049678802e-03	-1.388008531648665667e-04	3.533481387421488762e-03	-2.766842408163938671e-05	2.969371620565652847e-03	3.974044375354424119e-05	6.342150154523551464e-04	-4.756429407279938459e-04	-4.730578977614641190e-03	2.145892940461635590e-03	1.462401866912841797e+00	3.669247496873140335e-03	8.154196257237344980e-05	1.714093327522277832e+00	1.504542797192698345e-05	-7.393644452095031738e-01	-5.845727398991584778e-03	1.279423362575471401e-03	-8.351811207830905914e-03	2.404324011877179146e-03	-2.611796604469418526e-03	-2.936805831268429756e-03	-1.168403550982475281e-01	4.430314302444458008e-01	7.184026180766522884e-04	-4.914406454190611839e-04	-2.164934761822223663e-03	1.194792217575013638e-03	3.050141409039497375e-02	-2.083325962303206325e-04	-2.613947391510009766e-01	-8.391445875167846680e-02	-5.339799914509057999e-03	2.590480726212263107e-03	-2.706897212192416191e-03	1.368631720542907715e-01	-2.727524260990321636e-04	-1.509604742750525475e-03	2.592426026239991188e-04	3.806007327511906624e-03	4.446642997208982706e-04	-5.949922488071024418e-04	1.192287541925907135e-03	4.127596691250801086e-02	-6.283813854679465294e-05	-3.799831756623461843e-05	-3.403111826628446579e-03
-3.088983893394470215e-01	2.023521577939391136e-03	5.651258979924023151e-04	4.222439136356115341e-03	-1.388008531648665667e-04	3.508734283968806267e-03	-2.613162178022321314e-05	2.969371620565652847e-03	3.974127685069106519e-05	6.342150154523551464e-04	-4.750295192934572697e-04	-4.730578977614641190e-03	2.145892940461635590e-03	1.462397336959838867e+00	3.602337324991822243e-03	8.154196257237344980e-05	1.714093327522277832e+00	1.614419670659117401e-05	-7.391466498374938965e-01	-4.489493090659379959e-03	1.445376430638134480e-03	-8.513164706528186798e-03	2.324116416275501251e-03	-2.365061081945896149e-03	3.241459280252456665e-02	-1.158511564135551453e-01	4.430266916751861572e-01	2.330286055803298950e-01	-4.921627696603536606e-04	-2.168161561712622643e-03	1.195441349409520626e-03	3.050475940108299255e-02	-5.268328241072595119e-04	-2.613739967346191406e-01	-8.391448110342025757e-02	5.592853762209415436e-03	2.585366368293762207e-03	-2.731826622039079666e-03	1.368631720542907715e-01	-2.731641579885035753e-04	-1.806785352528095245e-03	2.592426026239991188e-04	3.728704759851098061e-03	4.861964262090623379e-04	-5.949924816377460957e-04	1.192245748825371265e-03	4.127596691250801086e-02	-3.618279879447072744e-05	-3.915340857929550111e-05	-3.403111826628446579e-03
-3.088986277580261230e-01	2.023521577939391136e-03	5.615557311102747917e-04	4.222440067678689957e-03	-1.388008531648665667e-04	3.510623937472701073e-03	-2.674412826308980584e-05	2.969371620565652847e-03	3.974121864303015172e-05	6.342150154523551464e-04	-4.750416555907577276e-04	-4.730578977614641190e-03	2.145892940461635590e-03	1.462401628494262695e+00	3.610027721151709557e-03	8.154196257237344980e-05	1.714093327522277832e+00	1.779814556357450783e-05	-7.388013005256652832e-01	-4.368058405816555023e-03	1.753360731527209282e-03	-9.072351269423961639e-03	2.347106579691171646e-03	-2.136592520400881767e-03	7.057142257690429688e-02	-1.167781278491020203e-01	4.430297911167144775e-01	3.482530713081359863e-01	-4.926271503791213036e-04	-2.166469581425189972e-03	1.195548567920923233e-03	3.050476871430873871e-02	-9.013479575514793396e-04	-2.613636553287506104e-01	-8.391446620225906372e-02	-2.893280936405062675e-03	2.583876252174377441e-03	-2.714463742449879646e-03	1.368631720542907715e-01	-2.728136605583131313e-04	-1.750920782797038555e-03	2.592426026239991188e-04	3.741083666682243347e-03	4.954977193847298622e-04	-5.949923070147633553e-04	1.192233408801257610e-03	4.127596691250801086e-02	-4.459146657609380782e-05	-4.599425665219314396e-05	-3.403111826628446579e-03
-3.088980317115783691e-01	2.023521577939391136e-03	5.564171588048338890e-04	4.222434945404529572e-03	-1.388008531648665667e-04	3.636854002252221107e-03	-2.762754229479469359e-05	2.969371620565652847e-03	3.974044375354424119e-05	6.832050858065485954e-04	-4.757672722917050123e-04	-4.730578977614641190e-03	2.145892940461635590e-03	1.462401986122131348e+00	3.668342484161257744e-03	8.154196257237344980e-05	1.714093327522277832e+00	1.507719298388110474e-05	-7.393512725830078125e-01	-5.825597792863845825e-03	1.343311858363449574e-03	-8.415862917900085449e-03	2.385622821748256683e-03	-2.594449557363986969e-03	-3.848159220069646835e-03	-1.168403550982475281e-01	4.430330693721771240e-01	7.522608502767980099e-04	-4.916178295388817787e-04	-2.165744081139564514e-03	1.193032832816243172e-03	3.050141595304012299e-02	-2.106242027366533875e-04	-2.613876461982727051e-01	-8.391493558883666992e-02	-4.635767254512757063e-04	2.590691437944769859e-03	-2.709113759920001030e-03	1.368631720542907715e-01	-2.727566461544483900e-04	-1.613409724086523056e-03	2.592426026239991188e-04	3.805673914030194283e-03	4.446693346835672855e-04	-5.949922488071024418e-04	1.192286610603332520e-03	4.127596691250801086e-02	-6.747187580913305283e-05	-3.799848491325974464e-05	-3.403111826628446579e-03
-3.088980317115783691e-01	2.023521577939391136e-03	5.579598364420235157e-04	4.222436342388391495e-03	-1.388008531648665667e-04	3.536113770678639412e-03	-2.764535202004481107e-05	2.969371620565652847e-03	3.974045830545946956e-05	9.259678772650659084e-04	-4.757591814268380404e-04	-4.730578977614641190e-03	2.145892940461635590e-03	1.462401151657104492e+00	3.668996272608637810e-03	8.154196257237344980e-05	1.714093327522277832e+00	1.508123386884108186e-05	-7.393510937690734863e-01	-5.826630163937807083e-03	1.290554064325988293e-03	-8.482559584081172943e-03	2.387283369898796082e-03	-2.606491092592477798e-03	-3.842252539470791817e-03	-1.168403550982475281e-01	4.430333971977233887e-01	7.413809071294963360e-04	-4.914631717838346958e-04	-2.165192039683461189e-03	1.191405695863068104e-03	3.050141409039497375e-02	-2.089901681756600738e-04	-2.613887190818786621e-01	-8.391460031270980835e-02	-4.703316371887922287e-03	2.590677468106150627e-03	-2.722156234085559845e-03	1.368631720542907715e-01	-2.727604296524077654e-04	-1.549043343402445316e-03	2.592426026239991188e-04	3.805254586040973663e-03	4.448257386684417725e-04	-5.949923070147633553e-04	1.192284980788826942e-03	4.127596691250801086e-02	-6.745023711118847132e-05	-3.799834303208626807e-05	-3.403111826628446579e-03
-3.088982105255126953e-01	2.023521577939391136e-03	5.567456246353685856e-04	4.222435876727104187e-03	-1.388008531648665667e-04	3.532295348122715950e-03	-2.225075331807602197e-05	2.969371620565652847e-03	3.974056016886606812e-05	6.342150154523551464e-04	-4.748276551254093647e-04	-4.730578977614641190e-03	2.145892940461635590e-03	1.462125062942504883e+00	3.636025125160813332e-03	8.154196257237344980e-05	1.714093327522277832e+00	1.512445123807992786e-05	-7.393611073493957520e-01	-5.654348060488700867e-03	1.691448502242565155e-03	-9.693170897662639618e-03	2.394397510215640068e-03	-2.598398132249712944e-03	1.094066072255373001e-03	-1.168403550982475281e-01	4.429116249084472656e-01	7.325211772695183754e-04	-4.914538585580885410e-04	-2.165215322747826576e-03	1.193834817968308926e-03	-8.529084175825119019e-02	-2.086684835376217961e-04	-2.613925039768218994e-01	-8.391447365283966064e-02	-5.333859473466873169e-03	2.590227173641324043e-03	-2.720724791288375854e-03	1.368631720542907715e-01	-2.709012478590011597e-04	-1.516539487056434155e-03	2.592426026239991188e-04	2.935227006673812866e-03	4.455305461306124926e-04	-5.949923070147633553e-04	1.192269730381667614e-03	4.129028320312500000e-02	-6.726939318468794227e-05	-3.803856088779866695e-05	-3.403111826628446579e-03
-3.088980913162231445e-01	2.023521577939391136e-03	5.574500537477433681e-04	4.222436342388391495e-03	-1.388008531648665667e-04	3.533098381012678146e-03	-2.497511013643816113e-05	2.969371620565652847e-03	3.974064384237863123e-05	6.342150154523551464e-04	-4.752441600430756807e-04	-4.730578977614641190e-03	2.145892940461635590e-03	1.462202668190002441e+00	3.571987152099609375e-03	8.154196257237344980e-05	1.714093327522277832e+00	1.514127689006272703e-05	-7.393128275871276855e-01	-5.583331454545259476e-03	1.513081020675599575e-03	-9.786521084606647491e-03	2.348384354263544083e-03	-2.598584629595279694e-03	-2.742636948823928833e-03	-1.168403550982475281e-01	4.429938793182373047e-01	7.043227669782936573e-04	-4.914414021186530590e-04	-2.165478654205799103e-03	1.192330266349017620e-03	-9.413164854049682617e-02	-2.049689646810293198e-04	-2.613908350467681885e-01	-8.391446620225906372e-02	-5.330494139343500137e-03	2.586974762380123138e-03	-2.753244945779442787e-03	1.368631720542907715e-01	-2.734833979047834873e-04	-1.586002181284129620e-03	2.592426026239991188e-04	3.539295168593525887e-03	4.451676504686474800e-04	-5.949923070147633553e-04	1.192212104797363281e-03	4.128986969590187073e-02	-6.727583968313410878e-05	-3.802472565439529717e-05	-3.403111826628446579e-03
-3.088980913162231445e-01	2.023521577939391136e-03	5.563398008234798908e-04	4.222437273710966110e-03	-1.388008531648665667e-04	3.534954041242599487e-03	-2.751015199464745820e-05	2.969371620565652847e-03	3.974101855419576168e-05	6.342150154523551464e-04	-4.754085384774953127e-04	-4.730578977614641190e-03	2.145892940461635590e-03	1.462401866912841797e+00	3.668845165520906448e-03	8.154196257237344980e-05	1.714093327522277832e+00	1.973288271983619779e-05	-7.393563389778137207e-01	-5.780265200883150101e-03	1.286895363591611385e-03	-8.371027186512947083e-03	2.398710697889328003e-03	-2.590772695839405060e-03	-3.825955325737595558e-03	-1.168403550982475281e-01	4.429833292961120605e-01	7.053334848023951054e-04	-3.843245794996619225e-04	-2.164951525628566742e-03	1.196586876176297665e-03	3.050161339342594147e-02	-2.079784462694078684e-04	-2.613925635814666748e-01	-8.391445875167846680e-02	-5.339284893125295639e-03	2.589600393548607826e-03	-2.706951927393674850e-03	1.368631720542907715e-01	-2.729402040131390095e-04	-1.510821981355547905e-03	2.594340767245739698e-04	3.804890904575586319e-03	1.631211256608366966e-03	-5.949923070147633553e-04	1.192287541925907135e-03	4.127596691250801086e-02	-6.691275484627112746e-05	-3.955245119868777692e-05	-3.403111826628446579e-03
-3.088980913162231445e-01	2.023521577939391136e-03	5.563396262004971504e-04	4.222436808049678802e-03	-1.388008531648665667e-04	3.533929120749235153e-03	-2.710354056034702808e-05	2.969371620565652847e-03	3.974084756919182837e-05	6.342150154523551464e-04	-4.756897105835378170e-04	-4.730578977614641190e-03	2.145892940461635590e-03	1.462401747703552246e+00	3.669281722977757454e-03	8.154196257237344980e-05	1.714093327522277832e+00	8.780015923548489809e-05	-7.393647432327270508e-01	-5.665469914674758911e-03	1.283121993765234947e-03	-8.687808178365230560e-03	2.377754542976617813e-03	-2.537074498832225800e-03	-3.825888503342866898e-03	-1.168403550982475281e-01	4.427403807640075684e-01	7.147637079469859600e-04	1.231992973771411926e-05	-2.164959907531738281e-03	1.195360207930207253e-03	3.050223365426063538e-02	-2.083537838188931346e-04	-2.613909244537353516e-01	-8.391445875167846680e-02	-5.336718633770942688e-03	2.589947311207652092e-03	-2.708823652938008308e-03	1.368631720542907715e-01	-2.730250416789203882e-04	-1.509669469669461250e-03	2.655139542184770107e-04	3.805894870311021805e-03	7.004954386502504349e-04	-5.949923070147633553e-04	1.192287541925907135e-03	4.127596691250801086e-02	-6.677002238575369120e-05	-3.899662624462507665e-05	-3.403111826628446579e-03
-3.088989555835723877e-01	2.023521577939391136e-03	5.570964422076940536e-04	4.222443792968988419e-03	-1.388008531648665667e-04	3.564923768863081932e-03	-2.849939301086124033e-05	2.969371620565652847e-03	3.974074934376403689e-05	6.342150154523551464e-04	-4.747391212731599808e-04	-4.730578977614641190e-03	2.145892940461635590e-03	1.462331652641296387e+00	3.233194118365645409e-03	8.154196257237344980e-05	1.714093327522277832e+00	4.071915100212208927e-05	-7.393602132797241211e-01	-4.974133335053920746e-03	1.325526158325374126e-03	-1.467798836529254913e-02	-3.424426913261413574e-02	-2.526204567402601242e-03	-3.880662377923727036e-03	-1.168403625488281250e-01	4.428046643733978271e-01	6.622042274102568626e-04	-4.917687037959694862e-04	-2.165832323953509331e-03	1.194864860735833645e-03	3.050142712891101837e-02	-1.960425288416445255e-04	-2.613791227340698242e-01	-8.391448110342025757e-02	1.022544354200363159e-01	2.589399926364421844e-03	-2.846884308382868767e-03	1.368631720542907715e-01	2.399436896666884422e-03	-1.562883611768484116e-03	2.595509868115186691e-04	3.804774954915046692e-03	4.465373349376022816e-04	-5.949923652224242687e-04	1.192270312458276749e-03	4.127625003457069397e-02	-1.122716184909222648e-05	-7.353791443165391684e-05	-3.403111826628446579e-03
-3.088990151882171631e-01	2.023521577939391136e-03	5.566203617490828037e-04	4.222454037517309189e-03	-1.388008531648665667e-04	3.516731550917029381e-03	-2.587435847090091556e-05	2.969371620565652847e-03	3.974061473854817450e-05	6.342150154523551464e-04	-4.751319356728345156e-04	-4.730578977614641190e-03	2.145892940461635590e-03	1.462152361869812012e+00	3.489463357254862785e-03	8.154196257237344980e-05	1.714093327522277832e+00	3.742933404282666743e-05	-7.393602728843688965e-01	-5.311742424964904785e-03	1.352568040601909161e-03	-1.532139535993337631e-02	-8.392571657896041870e-02	-2.504633273929357529e-03	-3.215064853429794312e-02	-1.168403550982475281e-01	4.427703022956848145e-01	6.829533958807587624e-04	-4.934157477691769600e-04	-2.165510319173336029e-03	1.194065436720848083e-03	3.050144203007221222e-02	-1.971727178897708654e-04	-2.613855302333831787e-01	-8.391447365283966064e-02	9.031536988914012909e-03	2.584782894700765610e-03	-2.755162073299288750e-03	1.368631720542907715e-01	-2.299501793459057808e-04	-1.547664403915405273e-03	2.592501114122569561e-04	3.803511150181293488e-03	4.587869916576892138e-04	-5.949924234300851822e-04	1.192268100567162037e-03	4.133611172437667847e-02	-3.463392204139381647e-05	-4.341379462857730687e-05	-3.403111826628446579e-03
-3.088980317115783691e-01	2.023521577939391136e-03	5.563590675592422485e-04	4.222436808049678802e-03	-1.388008531648665667e-04	3.533091861754655838e-03	-2.775286884570959955e-05	2.969371620565652847e-03	3.974045830545946956e-05	6.342150154523551464e-04	-4.759801377076655626e-04	-4.730578977614641190e-03	2.145892940461635590e-03	1.462401986122131348e+00	3.669339930638670921e-03	8.154196257237344980e-05	1.714093327522277832e+00	2.044631582975853235e-05	-7.393584251403808594e-01	-5.827065557241439819e-03	1.280388445593416691e-03	-8.351253345608711243e-03	2.395661082118749619e-03	-2.615652047097682953e-03	-3.825417486950755119e-03	-1.168403550982475281e-01	4.430302381515502930e-01	7.187806768342852592e-04	-4.931788425892591476e-04	-2.165446290746331215e-03	1.196675002574920654e-03	3.050141409039497375e-02	-2.085977030219510198e-04	-2.613950371742248535e-01	-8.391445875167846680e-02	-5.339821800589561462e-03	2.590646967291831970e-03	-2.706929575651884079e-03	1.368631720542907715e-01	-2.727913379203528166e-04	-1.510311732999980450e-03	2.657189324963837862e-04	3.805743297562003136e-03	4.446664243005216122e-04	-5.949922488071024418e-04	1.192287541925907135e-03	4.127596691250801086e-02	-6.756533548468723893e-05	-3.845939500024542212e-05	-3.403111826628446579e-03
-3.088980317115783691e-01	2.023521577939391136e-03	5.563431186601519585e-04	4.222437273710966110e-03	-1.388008531648665667e-04	3.532638074830174446e-03	-2.774253516690805554e-05	2.969371620565652847e-03	3.974045466748066247e-05	6.342150154523551464e-04	-4.759739676956087351e-04	-4.730578977614641190e-03	2.145892940461635590e-03	1.462401986122131348e+00	3.668861929327249527e-03	8.154196257237344980e-05	1.714093327522277832e+00	1.831874942581634969e-05	-7.393648028373718262e-01	-5.850480403751134872e-03	1.282121986150741577e-03	-8.350712247192859650e-03	2.401830861344933510e-03	-2.615893026813864708e-03	-3.825593739748001099e-03	-1.168403550982475281e-01	4.430293440818786621e-01	7.229637121781706810e-04	-4.921124200336635113e-04	-2.164938719943165779e-03	1.196716562844812870e-03	3.050141222774982452e-02	-2.085210580844432116e-04	-2.613952159881591797e-01	-8.391445875167846680e-02	-5.339834373444318771e-03	2.590367803350090981e-03	-2.706955187022686005e-03	1.368631720542907715e-01	-2.727594401221722364e-04	-1.510050264187157154e-03	2.592670207377523184e-04	3.806000575423240662e-03	4.446680541150271893e-04	-5.949922488071024418e-04	1.192287541925907135e-03	4.127596691250801086e-02	-6.753697380190715194e-05	-3.810535054071806371e-05	-3.403111826628446579e-03
-3.089017868041992188e-01	2.023521577939391136e-03	5.565548781305551529e-04	4.222443792968988419e-03	-1.809906959533691406e-02	3.534178249537944794e-03	-2.189536644436884671e-05	2.969371620565652847e-03	3.974091669078916311e-05	6.342150154523551464e-04	-4.739176656585186720e-04	-4.730578977614641190e-03	2.145892940461635590e-03	1.462371230125427246e+00	1.266682404093444347e-03	8.154196257237344980e-05	1.714093327522277832e+00	1.747922578942961991e-05	-7.393432259559631348e-01	-2.916994970291852951e-03	1.810324960388243198e-03	-8.802241645753383636e-03	2.069784561172127724e-03	3.941471688449382782e-03	-3.825023071840405464e-03	-1.168403550982475281e-01	4.430285692214965820e-01	6.203950033523142338e-04	-4.927687114104628563e-04	-2.171157626435160637e-03	1.193382893688976765e-03	3.050200082361698151e-02	-4.050545685458928347e-04	-2.613527476787567139e-01	-8.391446620225906372e-02	-5.328138824552297592e-03	2.584137953817844391e-03	-2.765498356893658638e-03	1.368631720542907715e-01	-2.730845299083739519e-04	-1.998011255636811256e-03	2.592426026239991188e-04	3.801943268626928329e-03	5.507526220753788948e-04	-5.949923070147633553e-04	1.192262978293001652e-03	4.127596691250801086e-02	1.915488828672096133e-04	-4.434677248355001211e-05	-3.403111826628446579e-03
-3.089004755020141602e-01	2.023521577939391136e-03	5.565248429775238037e-04	4.222439602017402649e-03	-9.160277247428894043e-02	3.538401564583182335e-03	-2.740594027272891253e-05	2.969371620565652847e-03	3.974073842982761562e-05	6.342150154523551464e-04	-4.741608281619846821e-04	-4.730578977614641190e-03	2.145892940461635590e-03	1.462235212326049805e+00	-6.250472506508231163e-04	8.154196257237344980e-05	1.714093327522277832e+00	1.543935468362178653e-05	-7.393512725830078125e-01	-3.124472219496965408e-03	1.947074546478688717e-03	-8.567531593143939972e-03	2.236765110865235329e-03	-8.446234860457479954e-04	-3.811110509559512138e-03	-1.168403550982475281e-01	4.430214166641235352e-01	6.141662597656250000e-04	-4.962058737874031067e-04	-2.166314283385872841e-03	1.194403856061398983e-03	3.050426393747329712e-02	-3.736348007805645466e-04	-2.613876461982727051e-01	-8.391445875167846680e-02	-5.339473020285367966e-03	2.588927512988448143e-03	-2.751781139522790909e-03	1.368631720542907715e-01	-2.746173704508692026e-04	-1.731460331939160824e-03	2.592426026239991188e-04	3.778326092287898064e-03	6.497895228676497936e-04	-5.949924234300851822e-04	1.192193012684583664e-03	4.127596691250801086e-02	3.654730098787695169e-04	-4.605878348229452968e-05	-3.403111826628446579e-03
-3.088997900485992432e-01	2.023521577939391136e-03	5.572709487751126289e-04	4.222471732646226883e-03	-1.388008531648665667e-04	3.617978421971201897e-03	-2.226708966190926731e-05	2.969371620565652847e-03	3.974154969910159707e-05	6.342150154523551464e-04	-4.737568669952452183e-04	-4.730578977614641190e-03	2.145892940461635590e-03	1.462349414825439453e+00	2.706753555685281754e-03	8.154196257237344980e-05	1.714093327522277832e+00	1.755784251145087183e-05	-7.392778992652893066e-01	-7.327046990394592285e-02	1.561014563776552677e-03	-1.030084583908319473e-02	2.056140452623367310e-03	-2.360911341384053230e-03	-2.789480146020650864e-03	-1.168403550982475281e-01	4.429835677146911621e-01	6.349764298647642136e-04	-4.942669766023755074e-04	-2.166159451007843018e-03	1.191582879982888699e-03	3.050269931554794312e-02	-2.104470477206632495e-04	-2.613628208637237549e-01	-8.391445875167846680e-02	-5.328299943357706070e-03	2.584616420790553093e-03	-2.767528872936964035e-03	1.368631720542907715e-01	-2.662878832779824734e-04	-1.590358326211571693e-03	2.592426026239991188e-04	3.667476586997509003e-03	4.448562103789299726e-04	-5.949923652224242687e-04	1.192118274047970772e-03	4.131048172712326050e-02	-1.962321948667522520e-05	-3.970318721258081496e-05	-3.403111826628446579e-03
-3.089010417461395264e-01	2.023521577939391136e-03	5.569430068135261536e-04	4.222481511533260345e-03	-1.388008531648665667e-04	3.549627028405666351e-03	-2.505999509594403207e-05	2.969371620565652847e-03	3.974130959250032902e-05	6.342150154523551464e-04	-4.721786244772374630e-04	-4.730578977614641190e-03	2.145892940461635590e-03	1.462316513061523438e+00	3.172754077240824699e-03	8.154196257237344980e-05	1.714093327522277832e+00	1.774413249222561717e-05	-7.392892241477966309e-01	-1.115475818514823914e-01	1.484997570514678955e-03	-9.556025266647338867e-03	2.168464474380016327e-03	-2.348981332033872604e-03	-3.689540550112724304e-03	-1.168403550982475281e-01	4.430557489395141602e-01	3.947313525713980198e-04	-4.925443790853023529e-04	-2.165705198422074318e-03	1.191925024613738060e-03	3.050414472818374634e-02	-2.161884622182697058e-04	-2.613719403743743896e-01	-8.391446620225906372e-02	-5.328148137778043747e-03	2.587378956377506256e-03	-2.718748059123754501e-03	1.368631720542907715e-01	-2.686275693122297525e-04	-1.604463672265410423e-03	2.592426026239991188e-04	3.711811732500791550e-03	4.452752182260155678e-04	-5.949923070147633553e-04	1.192155061289668083e-03	4.132913425564765930e-02	-2.791003498714417219e-05	-4.018137406092137098e-05	-3.403111826628446579e-03
-3.088997900485992432e-01	2.023521577939391136e-03	5.578408017754554749e-04	4.222446121275424957e-03	-1.388008531648665667e-04	3.532413160428404808e-03	-2.703434984141495079e-05	2.969371620565652847e-03	3.974113496951758862e-05	6.342150154523551464e-04	-4.758074937853962183e-04	-4.730578977614641190e-03	2.145892940461635590e-03	1.462357282638549805e+00	3.657766152173280716e-03	8.154196257237344980e-05	1.714093327522277832e+00	2.038489765254780650e-05	-7.391910552978515625e-01	-5.463531706482172012e-03	1.581367920152842999e-03	-2.242065407335758209e-02	2.344709588214755058e-03	-2.375080483034253120e-03	4.815761931240558624e-03	-1.168403550982475281e-01	4.458509981632232666e-01	6.713055190630257130e-04	-4.915212048217654228e-04	-2.166822785511612892e-03	1.195255084894597530e-03	3.050152771174907684e-02	-2.002029505092650652e-04	-2.613942921161651611e-01	-8.391445875167846680e-02	-5.321088712662458420e-03	2.588595962151885033e-03	-2.719614189118146896e-03	1.368631720542907715e-01	-2.736329042818397284e-04	-1.619103248231112957e-03	2.592426026239991188e-04	3.797467797994613647e-03	5.778014892712235451e-04	-5.949923070147633553e-04	1.192286144942045212e-03	4.127596691250801086e-02	-4.550234734779223800e-05	-3.813412331510335207e-05	-3.403111826628446579e-03
-3.088985681533813477e-01	2.023521577939391136e-03	5.612772074528038502e-04	4.222444258630275726e-03	-1.388008531648665667e-04	3.531438065692782402e-03	-2.705258521018549800e-05	2.969371620565652847e-03	3.974113496951758862e-05	6.342150154523551464e-04	-4.758463473990559578e-04	-4.730578977614641190e-03	2.145892940461635590e-03	1.462270975112915039e+00	3.650227794423699379e-03	8.154196257237344980e-05	1.714093327522277832e+00	2.274218786624260247e-05	-7.393008470535278320e-01	-5.439758300781250000e-03	1.587859471328556538e-03	-1.008455455303192139e-02	2.314539859071373940e-03	-2.480708062648773193e-03	-3.449652343988418579e-03	-1.168403550982475281e-01	4.613720178604125977e-01	5.251940456219017506e-04	-4.915596800856292248e-04	-2.167717553675174713e-03	1.194139244034886360e-03	3.050154075026512146e-02	-1.946050761034712195e-04	-2.613942921161651611e-01	-8.391446620225906372e-02	-5.333826411515474319e-03	2.587256720289587975e-03	-2.719623735174536705e-03	1.368631720542907715e-01	-2.744109078776091337e-04	-1.557219657115638256e-03	2.592426026239991188e-04	3.801731159910559654e-03	5.982856382615864277e-04	-5.949922488071024418e-04	1.192286144942045212e-03	4.127596691250801086e-02	5.442645488074049354e-05	-3.809665940934792161e-05	-3.403111826628446579e-03
-3.088987767696380615e-01	2.023521577939391136e-03	5.723913200199604034e-04	4.222447518259286880e-03	-1.388008531648665667e-04	3.515104297548532486e-03	-2.713673529797233641e-05	2.969371620565652847e-03	3.974102946813218296e-05	6.342150154523551464e-04	-4.752664535772055387e-04	-4.730578977614641190e-03	2.145892940461635590e-03	1.462401628494262695e+00	2.560483524575829506e-03	2.046118304133415222e-02	1.714093327522277832e+00	3.380437919986434281e-05	-7.392889857292175293e-01	-5.209070164710283279e-03	1.401009969413280487e-03	-8.634163066744804382e-03	2.281656721606850624e-03	-2.491499064490199089e-03	-3.447452792897820473e-03	-1.171096786856651306e-01	4.430081546306610107e-01	4.732583761215209961e-01	-4.944836837239563465e-04	-2.166231861338019371e-03	1.195475808344781399e-03	3.050431609153747559e-02	-2.000142703764140606e-04	-2.613899707794189453e-01	-8.391454815864562988e-02	-5.211651325225830078e-03	2.584757748991250992e-03	-2.706209430471062660e-03	1.368631720542907715e-01	-2.703893696889281273e-04	-1.605677418410778046e-03	2.592426026239991188e-04	3.535214811563491821e-03	4.500248760450631380e-04	-5.949923070147633553e-04	1.192197320051491261e-03	4.139127582311630249e-02	-6.416271935449913144e-05	-3.949275196646340191e-05	-3.403111826628446579e-03
-3.088991940021514893e-01	2.023521577939391136e-03	5.635199486277997494e-04	4.222441930323839188e-03	-1.388008531648665667e-04	3.524260362610220909e-03	-2.706999293877743185e-05	2.969371620565652847e-03	3.974142600782215595e-05	6.342150154523551464e-04	-4.757204151246696711e-04	-4.730578977614641190e-03	2.145892940461635590e-03	1.462401509284973145e+00	2.262640744447708130e-03	1.500278152525424957e-02	1.714093327522277832e+00	2.301338645338546485e-05	-7.392092943191528320e-01	-4.489613696932792664e-03	1.421584398485720158e-03	-8.457527495920658112e-03	2.291495446115732193e-03	-2.309842966496944427e-03	-3.843932645395398140e-03	-1.168675571680068970e-01	4.430306553840637207e-01	6.898902058601379395e-01	-4.935318138450384140e-04	-2.166658872738480568e-03	1.196110271848738194e-03	3.049995750188827515e-02	-2.033696218859404325e-04	-2.613914608955383301e-01	-8.391451835632324219e-02	-3.533435519784688950e-03	2.585906535387039185e-03	-2.723626792430877686e-03	1.368631720542907715e-01	-2.719433105085045099e-04	-1.664052135311067104e-03	2.592426026239991188e-04	3.523551393300294876e-03	4.523053066805005074e-04	-5.949923652224242687e-04	1.192079507745802402e-03	4.139608144760131836e-02	-5.193320976104587317e-05	-3.856184412143193185e-05	-3.403111826628446579e-03
-3.088988661766052246e-01	2.023521345108747482e-03	5.563886370509862900e-04	4.222437273710966110e-03	-1.388008531648665667e-04	3.520540427416563034e-03	2.300648577511310577e-02	2.969371620565652847e-03	3.974045466748066247e-05	6.342150154523551464e-04	-6.954225245863199234e-04	-4.730578977614641190e-03	2.145892940461635590e-03	1.462388992309570312e+00	3.540230216458439827e-03	8.154196257237344980e-05	1.714093327522277832e+00	1.509168669144855812e-05	-7.393645048141479492e-01	1.512313354760408401e-02	6.892208475619554520e-03	-8.488968014717102051e-03	2.308719558641314507e-03	-2.487964462488889694e-03	1.149008702486753464e-02	-1.168403550982475281e-01	4.425389170646667480e-01	1.592688262462615967e-03	2.603448554873466492e-02	-2.168067032471299171e-03	1.195016549900174141e-03	3.050227835774421692e-02	-2.080673439195379615e-04	-2.613645493984222412e-01	-8.391447365283966064e-02	-5.333658773452043533e-03	2.590649761259555817e-03	-2.801595255732536316e-03	1.368631720542907715e-01	-2.733869478106498718e-04	-1.561257289722561836e-03	2.592426026239991188e-04	3.616970032453536987e-03	4.451286222320050001e-04	-5.949923652224242687e-04	1.192061114124953747e-03	4.129192978143692017e-02	-3.456023841863498092e-05	-3.876102346112020314e-05	-3.403111826628446579e-03
-3.088981509208679199e-01	2.023521577939391136e-03	5.574617534875869751e-04	4.222442395985126495e-03	-1.388008531648665667e-04	3.519432852044701576e-03	3.661045059561729431e-02	2.969371620565652847e-03	3.974081482738256454e-05	6.342150154523551464e-04	-5.831595626659691334e-04	-4.730578977614641190e-03	2.145892940461635590e-03	1.462389826774597168e+00	3.071485552936792374e-03	8.154196257237344980e-05	1.714093327522277832e+00	1.506183161836815998e-05	-7.393470406532287598e-01	8.703880943357944489e-03	3.931033890694379807e-03	-1.028897613286972046e-02	2.327307825908064842e-03	-2.533448394387960434e-03	8.938020095229148865e-03	-1.168403550982475281e-01	4.428447782993316650e-01	8.139132405631244183e-04	2.107954770326614380e-02	-2.165191574022173882e-03	1.193203614093363285e-03	3.050156868994235992e-02	-2.063434221781790257e-04	-2.613865137100219727e-01	-8.391448855400085449e-02	-5.301977507770061493e-03	2.586505608633160591e-03	-2.709856722503900528e-03	1.368631720542907715e-01	-2.752499713096767664e-04	-1.519532990641891956e-03	2.592426026239991188e-04	3.609358565881848335e-03	4.447423270903527737e-04	-5.949923070147633553e-04	1.191961928270757198e-03	4.128871858119964600e-02	-4.716752664535306394e-05	-4.314474062994122505e-05	-3.403111826628446579e-03
-3.088982701301574707e-01	2.023521577939391136e-03	5.564487073570489883e-04	4.222437273710966110e-03	-1.388008531648665667e-04	3.532952163368463516e-03	-2.766009492916055024e-05	2.969371620565652847e-03	3.974094943259842694e-05	6.342150154523551464e-04	-4.759537405334413052e-04	-4.730578977614641190e-03	2.145892940461635590e-03	1.462401986122131348e+00	3.411991987377405167e-03	8.154196257237344980e-05	1.714093327522277832e+00	7.986480341060087085e-05	-7.393662333488464355e-01	-5.845500621944665909e-03	1.438340521417558193e-03	-8.359692990779876709e-03	2.404096070677042007e-03	-2.516222884878516197e-03	-3.833097172901034355e-03	-1.168403550982475281e-01	4.430178701877593994e-01	7.190701435320079327e-04	-4.920976352877914906e-04	-2.164951292797923088e-03	1.194813637994229794e-03	3.050141595304012299e-02	-2.083874715026468039e-04	-2.613910138607025146e-01	-8.391445875167846680e-02	-5.339595954865217209e-03	2.587614348158240318e-03	-2.719952492043375969e-03	1.368631720542907715e-01	-2.727565588429570198e-04	-1.510487985797226429e-03	2.592895179986953735e-04	3.782907500863075256e-03	4.446650273166596889e-04	-5.949922488071024418e-04	1.192285912111401558e-03	4.127596691250801086e-02	-6.753715570084750652e-05	-3.799833939410746098e-05	-3.403111826628446579e-03
-3.088980615139007568e-01	2.023521577939391136e-03	5.564924213103950024e-04	4.222437273710966110e-03	-1.388008531648665667e-04	3.470104420557618141e-03	-2.766042598523199558e-05	2.969371620565652847e-03	3.974051651312038302e-05	6.342150154523551464e-04	-4.757837741635739803e-04	-4.730578977614641190e-03	2.145892940461635590e-03	1.462401986122131348e+00	3.436548169702291489e-03	8.154196257237344980e-05	1.714093327522277832e+00	1.848945066740270704e-05	-7.393659949302673340e-01	-5.444764159619808197e-03	1.383580965921282768e-03	-8.383397012948989868e-03	2.404261846095323563e-03	-2.533736871555447578e-03	-3.826908534392714500e-03	-1.168403550982475281e-01	4.429823160171508789e-01	7.200304535217583179e-04	-4.915008321404457092e-04	-2.164951059967279434e-03	1.196538563817739487e-03	3.050141222774982452e-02	-2.055050863418728113e-04	-2.613939940929412842e-01	-8.391445875167846680e-02	-5.339813884347677231e-03	2.589624142274260521e-03	-2.720580436289310455e-03	1.368631720542907715e-01	1.435001134872436523e+00	-1.627360354177653790e-03	2.592455421108752489e-04	3.804905107244849205e-03	4.446653474587947130e-04	-5.949922488071024418e-04	1.192283234558999538e-03	4.127596691250801086e-02	-6.746636063326150179e-05	-3.799836485995911062e-05	-3.403111826628446579e-03
-3.088980317115783691e-01	2.023521577939391136e-03	5.563385784626007080e-04	4.222436808049678802e-03	-1.388008531648665667e-04	3.533478127792477608e-03	-2.766430770861916244e-05	2.969371620565652847e-03	3.974044011556543410e-05	6.342150154523551464e-04	-4.759925650432705879e-04	-4.730578977614641190e-03	2.145892940461635590e-03	1.462401986122131348e+00	3.669466124847531319e-03	8.154196257237344980e-05	1.714093327522277832e+00	1.504536521679256111e-05	-7.393663525581359863e-01	-5.850658286362886429e-03	1.279349206015467644e-03	-8.350552991032600403e-03	2.404332859441637993e-03	-2.615983597934246063e-03	-3.825886640697717667e-03	-1.168403550982475281e-01	4.430314302444458008e-01	7.184923742897808552e-04	-4.914406454190611839e-04	-2.164926845580339432e-03	1.196722616441547871e-03	3.050141595304012299e-02	-2.087590110022574663e-04	-2.613953053951263428e-01	-8.391445875167846680e-02	-5.339837167412042618e-03	2.590695163235068321e-03	-2.706920029595494270e-03	1.368631720542907715e-01	-2.727555984165519476e-04	-1.509534660726785660e-03	2.592426026239991188e-04	3.806010121479630470e-03	4.446642997208982706e-04	-5.949922488071024418e-04	1.192287541925907135e-03	4.127596691250801086e-02	-6.756639049854129553e-05	-3.799831756623461843e-05	-3.403111826628446579e-03
-3.088980317115783691e-01	2.023521577939391136e-03	5.563385784626007080e-04	4.222436808049678802e-03	-1.388008531648665667e-04	3.533478127792477608e-03	-2.766430770861916244e-05	2.969371620565652847e-03	3.974044011556543410e-05	6.342150154523551464e-04	-4.759925650432705879e-04	-4.730578977614641190e-03	2.145892940461635590e-03	1.462401986122131348e+00	3.669466124847531319e-03	8.154196257237344980e-05	1.714093327522277832e+00	1.504536521679256111e-05	-7.393663525581359863e-01	-5.850658286362886429e-03	1.279349206015467644e-03	-8.350552991032600403e-03	2.404332859441637993e-03	-2.615983597934246063e-03	-3.825886640697717667e-03	-1.168403550982475281e-01	4.430314302444458008e-01	7.184923742897808552e-04	-4.914406454190611839e-04	-2.164926845580339432e-03	1.196722616441547871e-03	3.050141595304012299e-02	-2.087590110022574663e-04	-2.613953053951263428e-01	-8.391445875167846680e-02	-5.339837167412042618e-03	2.590695163235068321e-03	-2.706920029595494270e-03	1.368631720542907715e-01	-2.727555984165519476e-04	-1.509534660726785660e-03	2.592426026239991188e-04	3.806010121479630470e-03	4.446642997208982706e-04	-5.949922488071024418e-04	1.192287541925907135e-03	4.127596691250801086e-02	-6.756639049854129553e-05	-3.799831756623461843e-05	-3.403111826628446579e-03
-3.088980317115783691e-01	2.023521577939391136e-03	5.563385784626007080e-04	4.222436808049678802e-03	-1.388008531648665667e-04	3.533478127792477608e-03	-2.766430770861916244e-05	2.969371620565652847e-03	3.974044011556543410e-05	6.342150154523551464e-04	-4.759925650432705879e-04	-4.730578977614641190e-03	2.145892940461635590e-03	1.462401986122131348e+00	3.669466124847531319e-03	8.154196257237344980e-05	1.714093327522277832e+00	1.504536521679256111e-05	-7.393663525581359863e-01	-5.850658286362886429e-03	1.279349206015467644e-03	-8.350552991032600403e-03	2.404332859441637993e-03	-2.615983597934246063e-03	-3.825886640697717667e-03	-1.168403550982475281e-01	4.430314302444458008e-01	7.184923742897808552e-04	-4.914406454190611839e-04	-2.164926845580339432e-03	1.196722616441547871e-03	3.050141595304012299e-02	-2.087590110022574663e-04	-2.613953053951263428e-01	-8.391445875167846680e-02	-5.339837167412042618e-03	2.590695163235068321e-03	-2.706920029595494270e-03	1.368631720542907715e-01	-2.727555984165519476e-04	-1.509534660726785660e-03	2.592426026239991188e-04	3.806010121479630470e-03	4.446642997208982706e-04	-5.949922488071024418e-04	1.192287541925907135e-03	4.127596691250801086e-02	-6.756639049854129553e-05	-3.799831756623461843e-05	-3.403111826628446579e-03
-3.088980317115783691e-01	2.023521577939391136e-03	5.563385784626007080e-04	4.222436808049678802e-03	-1.388008531648665667e-04	3.533478127792477608e-03	-2.766430770861916244e-05	2.969371620565652847e-03	3.974044011556543410e-05	6.342150154523551464e-04	-4.759925650432705879e-04	-4.730578977614641190e-03	2.145892940461635590e-03	1.462401986122131348e+00	3.669466124847531319e-03	8.154196257237344980e-05	1.714093327522277832e+00	1.504536521679256111e-05	-7.393663525581359863e-01	-5.850658286362886429e-03	1.279349206015467644e-03	-8.350552991032600403e-03	2.404332859441637993e-03	-2.615983597934246063e-03	-3.825886640697717667e-03	-1.168403550982475281e-01	4.430314302444458008e-01	7.184923742897808552e-04	-4.914406454190611839e-04	-2.164926845580339432e-03	1.196722616441547871e-03	3.050141595304012299e-02	-2.087590110022574663e-04	-2.613953053951263428e-01	-8.391445875167846680e-02	-5.339837167412042618e-03	2.590695163235068321e-03	-2.706920029595494270e-03	1.368631720542907715e-01	-2.727555984165519476e-04	-1.509534660726785660e-03	2.592426026239991188e-04	3.806010121479630470e-03	4.446642997208982706e-04	-5.949922488071024418e-04	1.192287541925907135e-03	4.127596691250801086e-02	-6.756639049854129553e-05	-3.799831756623461843e-05	-3.403111826628446579e-03
-3.088980317115783691e-01	2.023521577939391136e-03	5.563482409343123436e-04	4.222440067678689957e-03	-1.388008531648665667e-04	3.528801025822758675e-03	-2.754851993813645095e-05	2.969371620565652847e-03	3.974048013333231211e-05	6.342150154523551464e-04	-4.758758586831390858e-04	-4.730578977614641190e-03	2.145892940461635590e-03	1.462401866912841797e+00	3.669463796541094780e-03	8.154196257237344980e-05	1.714093327522277832e+00	1.509367393737193197e-05	-7.393661141395568848e-01	-5.836929660290479660e-03	1.354869571514427662e-03	-8.361971005797386169e-03	2.404299098998308182e-03	-2.000395208597183228e-03	-5.902727134525775909e-03	-1.168403550982475281e-01	4.430329501628875732e-01	7.199776009656488895e-04	-4.914406454190611839e-04	-2.164976904168725014e-03	1.196333556436002254e-03	3.050141595304012299e-02	-2.087495231535285711e-04	-2.613946795463562012e-01	-8.391445875167846680e-02	-5.339836236089468002e-03	2.590610645711421967e-03	-2.743598772212862968e-03	1.368631720542907715e-01	-2.728239924181252718e-04	-1.511471229605376720e-03	2.592426026239991188e-04	3.805708838626742363e-03	4.467812832444906235e-04	-5.949923070147633553e-04	1.192287541925907135e-03	4.127596691250801086e-02	-6.755717186024412513e-05	-3.799861951847560704e-05	-3.403111826628446579e-03
-3.088980317115783691e-01	2.023521577939391136e-03	5.563523154705762863e-04	4.222448449581861496e-03	-1.388008531648665667e-04	3.524302039295434952e-03	-2.761946961982175708e-05	2.969371620565652847e-03	3.974051287514157593e-05	6.342150154523551464e-04	-4.756676498800516129e-04	-4.730578977614641190e-03	2.145892940461635590e-03	1.462401986122131348e+00	3.669425845146179199e-03	8.154196257237344980e-05	1.714093327522277832e+00	1.505065119999926537e-05	-7.393662333488464355e-01	-5.840327590703964233e-03	1.289772335439920425e-03	-8.372651413083076477e-03	2.400217810645699501e-03	-2.565145026892423630e-03	-6.456511560827493668e-03	-1.168403550982475281e-01	4.430315494537353516e-01	7.239638362079858780e-04	-4.914406454190611839e-04	-2.165240934118628502e-03	1.195757300592958927e-03	3.050141595304012299e-02	-2.087097236653789878e-04	-2.613945603370666504e-01	-8.391445875167846680e-02	-5.339836701750755310e-03	2.590636257082223892e-03	-2.723026089370250702e-03	1.368631720542907715e-01	-2.727688697632402182e-04	-1.528290100395679474e-03	2.592426026239991188e-04	3.805327927693724632e-03	5.739518092013895512e-04	-5.949923070147633553e-04	1.192287541925907135e-03	4.127596691250801086e-02	-6.755487265763804317e-05	-3.801229104283265769e-05	-3.403111826628446579e-03
-3.088994920253753662e-01	2.023521577939391136e-03	5.599758005701005459e-04	4.222428426146507263e-03	-1.388008531648665667e-04	3.511186921969056129e-03	1.288110390305519104e-02	2.969371620565652847e-03	3.974086212110705674e-05	6.342150154523551464e-04	-4.749518702737987041e-04	-4.730578977614641190e-03	2.145892940461635590e-03	1.462392687797546387e+00	-1.594724599272012711e-03	8.154196257237344980e-05	1.714093327522277832e+00	1.002044184133410454e-03	-7.393364310264587402e-01	-3.975792322307825089e-03	1.424858113750815392e-03	-1.012923941016197205e-02	2.253965707495808601e-03	-2.376796910539269447e-03	-3.743425942957401276e-03	-1.168403550982475281e-01	4.429602324962615967e-01	1.987032890319824219e-01	-4.964910331182181835e-04	-2.165784128010272980e-03	1.193709322251379490e-03	3.050202317535877228e-02	-2.028589515248313546e-04	-2.613751888275146484e-01	-8.391448110342025757e-02	-5.338645540177822113e-03	2.589291660115122795e-03	-2.813232829794287682e-03	1.368631720542907715e-01	-2.733673318289220333e-04	-1.587838632985949516e-03	3.087766235694289207e-04	3.785344772040843964e-03	4.448674153536558151e-04	-5.949924234300851822e-04	1.192120835185050964e-03	4.127596691250801086e-02	-4.878987238043919206e-05	-3.987887248513288796e-05	-3.403111826628446579e-03
-3.088993728160858154e-01	2.023521577939391136e-03	5.576479015871882439e-04	4.222441930323839188e-03	-1.388008531648665667e-04	3.521642880514264107e-03	1.337900105863809586e-02	2.969371620565652847e-03	3.974107312387786806e-05	6.342150154523551464e-04	-4.752402019221335649e-04	-4.730578977614641190e-03	2.145892940461635590e-03	1.462393283843994141e+00	1.111984485760331154e-03	8.154196257237344980e-05	1.714093327522277832e+00	7.417571032419800758e-05	-7.390503287315368652e-01	-3.608987899497151375e-03	1.583383884280920029e-03	-1.135731022804975510e-02	2.261207206174731255e-03	-2.323726424947381020e-03	2.529342658817768097e-03	-1.168403550982475281e-01	4.429709911346435547e-01	5.543462038040161133e-01	-5.037566879764199257e-04	-2.166503341868519783e-03	1.195491757243871689e-03	3.050197102129459381e-02	-1.976747007574886084e-04	-2.613914608955383301e-01	-8.391448110342025757e-02	-5.337818525731563568e-03	2.588287927210330963e-03	-2.919276477769017220e-03	1.368631720542907715e-01	-2.728821418713778257e-04	-1.615000306628644466e-03	2.737850882112979889e-04	3.798824269324541092e-03	4.448842373676598072e-04	-5.949923652224242687e-04	1.192148658446967602e-03	4.127596691250801086e-02	-3.427635238040238619e-05	-4.683872612076811492e-05	-3.403111826628446579e-03
-3.088985085487365723e-01	2.023521577939391136e-03	5.563911981880664825e-04	4.222434479743242264e-03	-1.388008531648665667e-04	3.446220885962247849e-03	-2.761170435405801982e-05	2.969371620565652847e-03	3.974130959250032902e-05	6.342150154523551464e-04	-4.729909705929458141e-04	-4.730578977614641190e-03	2.145892940461635590e-03	1.462401866912841797e+00	3.622915130108594894e-03	8.154196257237344980e-05	1.714093327522277832e+00	2.494914042472373694e-05	-7.393633127212524414e-01	-4.655522294342517853e-03	1.524635823443531990e-03	-8.358489722013473511e-03	2.393823349848389626e-03	-2.271081088110804558e-03	-3.834132337942719460e-03	-1.168403550982475281e-01	4.429543614387512207e-01	7.084116223268210888e-04	-4.915902391076087952e-04	-2.165408106520771980e-03	1.193274743854999542e-03	3.050127439200878143e-02	-1.898808841360732913e-04	-2.613832950592041016e-01	-8.391446620225906372e-02	5.098449997603893280e-03	2.588240895420312881e-03	-2.894196426495909691e-03	1.368631720542907715e-01	-2.720175252761691809e-04	-1.810147194191813469e-03	2.693291462492197752e-04	3.804504871368408203e-03	4.447620012797415257e-04	-5.949922488071024418e-04	1.192284049466252327e-03	4.127630591392517090e-02	2.833638864103704691e-04	-3.836082760244607925e-05	-3.403111826628446579e-03
-3.088981211185455322e-01	2.023521577939391136e-03	5.589355132542550564e-04	4.222428426146507263e-03	-1.388008531648665667e-04	3.530817106366157532e-03	-2.764970304269809276e-05	2.969371620565652847e-03	3.974073842982761562e-05	6.342150154523551464e-04	-4.744651669170707464e-04	-4.730578977614641190e-03	2.145892940461635590e-03	1.462400197982788086e+00	3.641126910224556923e-03	8.154196257237344980e-05	1.714093327522277832e+00	1.776133649400435388e-05	-7.393556833267211914e-01	-2.382976002991199493e-03	1.408339827321469784e-03	-9.043906815350055695e-03	2.378317294642329216e-03	-2.597044920548796654e-03	-3.831335110589861870e-03	-1.168403550982475281e-01	4.429878294467926025e-01	7.095271721482276917e-04	-4.930865252390503883e-04	-2.165278885513544083e-03	1.194587559439241886e-03	3.050045482814311981e-02	-2.081088023260235786e-04	-2.613529562950134277e-01	-8.391446620225906372e-02	5.677114129066467285e-01	2.590426011011004448e-03	-2.739928429946303368e-03	1.368631720542907715e-01	-2.724736405070871115e-04	-1.535676885396242142e-03	2.648367080837488174e-04	3.800765611231327057e-03	4.446855164133012295e-04	-5.949922488071024418e-04	1.192283933050930500e-03	4.127707332372665405e-02	3.662888193503022194e-04	-3.876731352647766471e-05	-3.403111826628446579e-03
-3.088985085487365723e-01	2.023521577939391136e-03	5.580746219493448734e-04	4.222443327307701111e-03	-1.388008531648665667e-04	3.509802045300602913e-03	-2.647484325279947370e-05	2.969371620565652847e-03	3.974110586568713188e-05	6.342150154523551464e-04	-4.724986210931092501e-04	-4.730578977614641190e-03	2.145892940461635590e-03	1.462257862091064453e+00	3.167051589116454124e-03	8.154196257237344980e-05	1.714093327522277832e+00	1.972397294593974948e-04	-7.393549680709838867e-01	-3.290308639407157898e-03	1.651638187468051910e-03	-1.025014929473400116e-02	2.156630158424377441e-03	-2.236688509583473206e-03	-3.949908167123794556e-02	-1.168403550982475281e-01	4.428530037403106689e-01	7.143997936509549618e-04	-4.919154453091323376e-04	-2.167273312807083130e-03	1.192288473248481750e-03	3.052857704460620880e-02	-1.852951827459037304e-04	-2.613565027713775635e-01	-8.391448855400085449e-02	3.929904997348785400e-01	2.587573369964957237e-03	-4.270729143172502518e-03	1.368631720542907715e-01	-2.723354555200785398e-04	-1.716468832455575466e-03	2.641428145579993725e-04	3.801719518378376961e-03	4.447333631105720997e-04	-5.949923070147633553e-04	1.191914663650095463e-03	4.127795994281768799e-02	1.543674297863617539e-04	-3.874139292747713625e-05	-3.403111826628446579e-03
-3.088989853858947754e-01	2.023521577939391136e-03	5.583004676736891270e-04	4.222446121275424957e-03	-1.388008531648665667e-04	3.520687576383352280e-03	-2.640743150550406426e-05	2.969371620565652847e-03	3.974118226324208081e-05	6.342150154523551464e-04	-4.713928501587361097e-04	-4.730578977614641190e-03	2.145892940461635590e-03	1.462388038635253906e+00	3.500110469758510590e-03	8.154196257237344980e-05	1.714093327522277832e+00	1.444953086320310831e-04	-7.393410205841064453e-01	4.046451300382614136e-03	1.942314906045794487e-03	-1.132410205900669098e-02	2.213380299508571625e-03	-2.238508313894271851e-03	-1.868344396352767944e-01	-1.168403550982475281e-01	4.428601861000061035e-01	7.085517863743007183e-04	-4.915705067105591297e-04	-2.166979480534791946e-03	1.189967035315930843e-03	3.050189279019832611e-02	-1.824069331632927060e-04	-2.613641321659088135e-01	-8.391445875167846680e-02	8.953225798904895782e-03	2.587897237390279770e-03	-3.287615487352013588e-03	1.368631720542907715e-01	-2.707893727347254753e-04	-1.698818756267428398e-03	2.707220264710485935e-04	3.803664818406105042e-03	4.447333340067416430e-04	-5.949923652224242687e-04	1.192015479318797588e-03	4.127684980630874634e-02	2.887704795284662396e-05	-3.883888348354957998e-05	-3.403111826628446579e-03
-3.088980317115783691e-01	2.023521577939391136e-03	5.565405008383095264e-04	4.222446586936712265e-03	-1.388008531648665667e-04	3.602137090638279915e-03	-2.810598562064114958e-05	2.969371620565652847e-03	3.974113860749639571e-05	6.342150154523551464e-04	-4.756781272590160370e-04	-4.730578977614641190e-03	2.145892940461635590e-03	1.462401986122131348e+00	3.637131070718169212e-03	8.154196257237344980e-05	1.714093327522277832e+00	3.083275805693119764e-04	-7.393211126327514648e-01	-5.779522471129894257e-03	1.505410298705101013e-03	-9.597160853445529938e-03	1.532708760350942612e-03	-2.598725026473402977e-03	-3.827000735327601433e-03	-1.182927340269088745e-01	4.430254697799682617e-01	7.157344371080398560e-04	-4.933230229653418064e-04	-2.167302183806896210e-03	1.196500728838145733e-03	3.050093911588191986e-02	-2.031074109254404902e-04	-2.613939344882965088e-01	-8.391446620225906372e-02	-4.153160843998193741e-03	2.589747076854109764e-03	-2.719449112191796303e-03	1.368631720542907715e-01	-2.691832778509706259e-04	-1.522109843790531158e-03	2.592426026239991188e-04	3.804788459092378616e-03	4.446773091331124306e-04	-5.949923070147633553e-04	1.192287076264619827e-03	4.130962118506431580e-02	-6.751629553036764264e-05	-3.800023478106595576e-05	-3.403111826628446579e-03
-3.088981211185455322e-01	2.023521577939391136e-03	5.565264145843684673e-04	4.222440533339977264e-03	-1.388008531648665667e-04	3.544983221217989922e-03	-2.766627039818558842e-05	2.969371620565652847e-03	3.974100036430172622e-05	6.342150154523551464e-04	-4.754432302433997393e-04	-4.730578977614641190e-03	2.145892940461635590e-03	1.462401747703552246e+00	3.662737552076578140e-03	8.154196257237344980e-05	1.714093327522277832e+00	4.768158760271035135e-05	-7.391989827156066895e-01	-5.845150444656610489e-03	1.371281221508979797e-03	-8.522126823663711548e-03	2.073071897029876709e-03	-2.497636247426271439e-03	-3.826046595349907875e-03	-1.206010431051254272e-01	4.430122077465057373e-01	7.181861437857151031e-04	-4.923647502437233925e-04	-2.166739664971828461e-03	1.196633907966315746e-03	3.049864806234836578e-02	-2.072518836939707398e-04	-2.613895535469055176e-01	-8.391448110342025757e-02	-4.948719870299100876e-03	2.590044168755412102e-03	-2.729330910369753838e-03	1.368631720542907715e-01	-2.719415351748466492e-04	-1.520688296295702457e-03	2.592426026239991188e-04	3.792579751461744308e-03	4.446647944860160351e-04	-5.949922488071024418e-04	1.192282768897712231e-03	4.129201546311378479e-02	-5.075033186585642397e-05	-3.853273665299639106e-05	-3.403111826628446579e-03
-3.088988661766052246e-01	2.023521577939391136e-03	5.567179177887737751e-04	4.222448449581861496e-03	-1.388008531648665667e-04	3.620755393058061600e-03	-2.735841371759306639e-05	2.969371620565652847e-03	3.974134233430959284e-05	6.342150154523551464e-04	-2.741240197792649269e-03	-4.730578977614641190e-03	2.145892940461635590e-03	1.462385177612304688e+00	1.895101740956306458e-03	1.459782291203737259e-02	1.714093327522277832e+00	7.726276817265897989e-05	-7.391977906227111816e-01	-4.808684810996055603e-03	1.550137763842940331e-03	-9.536481462419033051e-03	1.893217209726572037e-03	-1.663652132265269756e-03	-3.871988505125045776e-03	-1.170914620161056519e-01	4.428352415561676025e-01	7.070311112329363823e-04	-4.965581465512514114e-04	-2.168239792808890343e-03	1.195458578877151012e-03	3.050125204026699066e-02	-4.036288009956479073e-04	-2.613724470138549805e-01	-8.391453325748443604e-02	-4.592580720782279968e-03	2.585318405181169510e-03	-2.709721913561224937e-03	1.368631720542907715e-01	-2.727849932853132486e-04	-1.585786812938749790e-03	6.950164679437875748e-04	3.530057612806558609e-03	1.298545394092798233e-03	-5.949923070147633553e-04	1.191825023852288723e-03	4.127691313624382019e-02	1.802273436624091119e-05	-4.762167372973635793e-05	-3.403111826628446579e-03
-3.088986277580261230e-01	2.023521577939391136e-03	5.581788718700408936e-04	4.222443792968988419e-03	-1.388008531648665667e-04	3.636439563706517220e-03	-2.764870805549435318e-05	2.969371620565652847e-03	3.974153150920756161e-05	6.342150154523551464e-04	-3.509956877678632736e-03	-4.730578977614641190e-03	2.145892940461635590e-03	1.462375044822692871e+00	3.422482172027230263e-03	1.414141245186328888e-02	1.714093327522277832e+00	2.231637918157503009e-04	-7.393095493316650391e-01	-4.806842654943466187e-03	1.553596346639096737e-03	-9.123057126998901367e-03	2.156236441805958748e-03	4.265544004738330841e-03	-3.847338026389479637e-03	-1.174127236008644104e-01	4.430010318756103516e-01	7.127647404558956623e-04	-4.964257241226732731e-04	-2.167744794860482216e-03	1.192893483676016331e-03	3.050100058317184448e-02	-1.055841916240751743e-03	-2.613837718963623047e-01	-8.391452580690383911e-02	-4.182757809758186340e-03	2.586798975244164467e-03	-2.757311565801501274e-03	1.368631720542907715e-01	-2.726077218540012836e-04	-1.583107397891581059e-03	5.411892780102789402e-04	3.788919886574149132e-03	8.275102009065449238e-04	-5.949923652224242687e-04	1.192189170978963375e-03	4.129032418131828308e-02	1.661442365730181336e-05	-4.166618600720539689e-05	-3.403111826628446579e-03
-3.088980317115783691e-01	2.023521577939391136e-03	5.563429440371692181e-04	4.222432151436805725e-03	-1.388008531648665667e-04	3.536873264238238335e-03	-2.717293682508170605e-05	2.969371620565652847e-03	3.974071660195477307e-05	6.342150154523551464e-04	-4.759135772474110126e-04	-4.730578977614641190e-03	2.145892940461635590e-03	1.462298274040222168e+00	3.669132245704531670e-03	8.154196257237344980e-05	1.714093327522277832e+00	4.530212027020752430e-05	-7.393651604652404785e-01	-4.499976988881826401e-03	1.283411285839974880e-03	-8.363191969692707062e-03	2.397852716967463493e-03	-2.553104190155863762e-03	-2.891985466703772545e-03	-1.168403550982475281e-01	4.430253207683563232e-01	6.728866719640791416e-04	-4.938338533975183964e-04	-2.166455378755927086e-03	1.196480821818113327e-03	3.050141595304012299e-02	-2.131286746589466929e-04	-2.613935172557830811e-01	-8.391451090574264526e-02	-5.338582210242748260e-03	2.590107033029198647e-03	-2.714572707191109657e-03	1.368631720542907715e-01	-2.727642422541975975e-04	-1.521907630376517773e-03	2.592426026239991188e-04	3.805673681199550629e-03	4.446982056833803654e-04	-5.949922488071024418e-04	1.192254130728542805e-03	4.127596691250801086e-02	-9.661303010943811387e-06	-3.800152990152128041e-05	-3.403111826628446579e-03
-3.088980615139007568e-01	2.023521577939391136e-03	5.563405575230717659e-04	4.222431220114231110e-03	-1.388008531648665667e-04	3.533758921548724174e-03	-2.646674147399608046e-05	2.969371620565652847e-03	3.974060018663294613e-05	6.342150154523551464e-04	-4.755636327899992466e-04	-4.730578977614641190e-03	2.145892940461635590e-03	1.462398171424865723e+00	3.668835619464516640e-03	8.154196257237344980e-05	1.714093327522277832e+00	8.463908307021483779e-05	-7.393650412559509277e-01	-5.666226497851312160e-04	1.154781202785670757e-03	-8.362962864339351654e-03	2.399268792942166328e-03	-2.548442455008625984e-03	-3.716843435540795326e-03	-1.168403550982475281e-01	4.430345594882965088e-01	6.796426605433225632e-04	-4.928328562527894974e-04	-2.166278194636106491e-03	1.196506549604237080e-03	3.050141595304012299e-02	-2.131863875547423959e-04	-2.613924145698547363e-01	-8.391448855400085449e-02	-5.339531693607568741e-03	2.590149175375699997e-03	-2.708857646211981773e-03	1.368631720542907715e-01	-2.732007997110486031e-04	-1.525305910035967827e-03	2.592426026239991188e-04	3.805740736424922943e-03	4.446694510988891125e-04	-5.949923070147633553e-04	1.192268333397805691e-03	4.127596691250801086e-02	-4.753820576297584921e-06	-3.800371996476314962e-05	-3.403111826628446579e-03
-3.088984489440917969e-01	2.023521577939391136e-03	5.564264138229191303e-04	4.222439602017402649e-03	-1.388008531648665667e-04	3.531305585056543350e-03	-2.749590566963888705e-05	2.969371620565652847e-03	3.974045830545946956e-05	6.342150154523551464e-04	-4.757388378493487835e-04	-4.730578977614641190e-03	2.145892940461635590e-03	1.462401509284973145e+00	3.650742815807461739e-03	8.154196257237344980e-05	1.714093327522277832e+00	1.577724287926685065e-05	-7.393404841423034668e-01	-5.725282710045576096e-03	1.289236242882907391e-03	-8.895704522728919983e-03	2.356514334678649902e-03	-2.568878000602126122e-03	-3.826021682471036911e-03	-1.168403550982475281e-01	4.428816437721252441e-01	7.233865908347070217e-04	-4.915381432510912418e-04	-2.166299615055322647e-03	1.196250901557505131e-03	3.050141595304012299e-02	-2.085308224195614457e-04	-2.613846063613891602e-01	-8.391445875167846680e-02	-5.339214578270912170e-03	2.590492600575089455e-03	-2.711237641051411629e-03	1.368631720542907715e-01	-2.727687533479183912e-04	-1.521114027127623558e-03	2.597196435090154409e-04	3.753582248464226723e-03	4.446708771865814924e-04	-5.949922488071024418e-04	1.192278810776770115e-03	4.127596691250801086e-02	-6.753814523108303547e-05	-3.799832848017103970e-05	-3.403111826628446579e-03
-3.088981211185455322e-01	2.023521577939391136e-03	5.563402664847671986e-04	4.222441464662551880e-03	-1.388008531648665667e-04	3.530041081830859184e-03	-2.634592237882316113e-05	2.969371620565652847e-03	3.974044375354424119e-05	6.342150154523551464e-04	-4.758503346238285303e-04	-4.730578977614641190e-03	2.145892940461635590e-03	1.462401747703552246e+00	3.633409272879362106e-03	8.154196257237344980e-05	1.714093327522277832e+00	1.678814805927686393e-05	-7.393026351928710938e-01	-5.560979247093200684e-03	1.298530842177569866e-03	-8.459012955427169800e-03	2.222493290901184082e-03	-2.543534850701689720e-03	-3.826112486422061920e-03	-1.168403550982475281e-01	4.429134130477905273e-01	7.192780612967908382e-04	-4.915076424367725849e-04	-2.165006706491112709e-03	1.196013530716300011e-03	3.050139918923377991e-02	-2.080571284750476480e-04	-2.613757848739624023e-01	-8.391446620225906372e-02	-5.338340066373348236e-03	2.590407850220799446e-03	-2.709787106141448021e-03	1.368631720542907715e-01	-2.727560640778392553e-04	-1.512589049525558949e-03	2.622041502036154270e-04	3.801375627517700195e-03	4.446655511856079102e-04	-5.949922488071024418e-04	1.192287192679941654e-03	4.127596691250801086e-02	-6.749595922883599997e-05	-3.799833939410746098e-05	-3.403111826628446579e-03
-3.088983893394470215e-01	2.023521577939391136e-03	5.564229213632643223e-04	4.222439602017402649e-03	-1.388008531648665667e-04	3.533310024067759514e-03	-2.753481930994894356e-05	2.969371620565652847e-03	3.974073479184880853e-05	6.342150154523551464e-04	-4.753400571644306183e-04	-4.730578977614641190e-03	2.145892940461635590e-03	1.462401270866394043e+00	3.669210942462086678e-03	8.154196257237344980e-05	1.714093327522277832e+00	2.450600368320010602e-05	-7.391388416290283203e-01	-3.034627530723810196e-03	1.391503377817571163e-03	-8.669690228998661041e-03	2.402224810793995857e-03	1.942344359122216702e-03	-3.833778202533721924e-03	-1.168403550982475281e-01	4.430311322212219238e-01	7.252517971210181713e-04	-4.961282829754054546e-04	-2.165134530514478683e-03	1.194618176668882370e-03	3.050168231129646301e-02	-2.071338822133839130e-04	-2.613795697689056396e-01	-8.391445875167846680e-02	-5.337144248187541962e-03	2.589596435427665710e-03	-2.708489308133721352e-03	1.368631720542907715e-01	-2.729090920183807611e-04	-1.543974853120744228e-03	2.592951350379735231e-04	3.799510654062032700e-03	4.449498665053397417e-04	-5.949923070147633553e-04	1.192287541925907135e-03	4.127596691250801086e-02	-5.577813135460019112e-05	-3.876292612403631210e-05	-3.403111826628446579e-03
-3.088980615139007568e-01	2.023521577939391136e-03	5.563872982747852802e-04	4.222438205033540726e-03	-1.388008531648665667e-04	3.533380804583430290e-03	-2.760160168691072613e-05	2.969371620565652847e-03	3.974053106503561139e-05	6.342150154523551464e-04	-4.758854629471898079e-04	-4.730578977614641190e-03	2.145892940461635590e-03	1.462401747703552246e+00	3.669425379484891891e-03	8.154196257237344980e-05	1.714093327522277832e+00	4.284699389245361090e-05	-7.385209202766418457e-01	-2.775101223960518837e-03	1.492911949753761292e-03	-8.471521548926830292e-03	2.262566005811095238e-03	-2.118416363373398781e-03	-3.938382491469383240e-03	-1.168403550982475281e-01	4.430293738842010498e-01	7.237659883685410023e-04	-4.915719619020819664e-04	-2.165160840377211571e-03	1.195356948301196098e-03	3.050216287374496460e-02	-2.014564524870365858e-04	-2.613950073719024658e-01	-8.391447365283966064e-02	-5.339793860912322998e-03	2.589402254670858383e-03	-2.724760677665472031e-03	1.368631720542907715e-01	-2.727716928347945213e-04	-1.557493582367897034e-03	2.592762466520071030e-04	3.804304637014865875e-03	4.447010578587651253e-04	-5.949922488071024418e-04	1.192287425510585308e-03	4.127596691250801086e-02	-6.445610051741823554e-05	-4.018128311145119369e-05	-3.403111826628446579e-03
-3.088983595371246338e-01	2.023521577939391136e-03	5.572082591243088245e-04	4.222447518259286880e-03	-1.388008531648665667e-04	3.485998138785362244e-03	-2.604626024549361318e-05	2.969371620565652847e-03	3.974116043536923826e-05	6.342150154523551464e-04	-4.750661319121718407e-04	-4.730578977614641190e-03	2.145892940461635590e-03	1.462399005889892578e+00	1.489169662818312645e-03	8.154196257237344980e-05	1.714093327522277832e+00	2.108405169565230608e-05	-7.393475174903869629e-01	-3.472822718322277069e-03	1.458301558159291744e-03	-8.532605133950710297e-03	2.286216011270880699e-03	-2.341400599107146263e-03	3.920779272448271513e-04	-1.168403550982475281e-01	4.423579871654510498e-01	8.143829181790351868e-04	-5.118077388033270836e-04	-2.165980637073516846e-03	1.188890659250319004e-03	3.050153888761997223e-02	-2.016155340243130922e-04	-2.613760530948638916e-01	-8.391452580690383911e-02	-5.333050619810819626e-03	2.584209199994802475e-03	-2.764516510069370270e-03	1.368631720542907715e-01	-2.779795904643833637e-04	-1.797438133507966995e-03	2.592994715087115765e-04	3.068094840273261070e-03	4.545687697827816010e-04	-5.949922488071024418e-04	1.192235038615763187e-03	4.127596691250801086e-02	-4.954609539709053934e-05	-3.849659697152674198e-05	-3.403111826628446579e-03
-3.088982701301574707e-01	2.023521577939391136e-03	5.573613452725112438e-04	4.222453106194734573e-03	-1.388008531648665667e-04	3.498749574646353722e-03	-2.626646528369747102e-05	2.969371620565652847e-03	3.974112405558116734e-05	6.342150154523551464e-04	-4.753477114718407393e-04	-4.730578977614641190e-03	2.145892940461635590e-03	1.462401628494262695e+00	2.862035064026713371e-03	8.154196257237344980e-05	1.714093327522277832e+00	2.109727574861608446e-05	-7.393422722816467285e-01	-4.398383665829896927e-03	1.560265664011240005e-03	-1.102417428046464920e-02	2.335725817829370499e-03	-2.280951011925935745e-03	1.300611998885869980e-02	-1.168403550982475281e-01	4.424943029880523682e-01	7.389850798062980175e-04	-4.915262106806039810e-04	-2.166706137359142303e-03	1.191628514789044857e-03	3.050147183239459991e-02	-2.070009504677727818e-04	-2.613655626773834229e-01	-8.391539752483367920e-02	-5.321427714079618454e-03	2.581409877166152000e-03	-2.792102051898837090e-03	1.368631720542907715e-01	-2.749116683844476938e-04	-1.768301357515156269e-03	2.592487144283950329e-04	3.170711686834692955e-03	4.568631993606686592e-04	-5.949923652224242687e-04	1.192227355204522610e-03	4.127596691250801086e-02	-4.323790926719084382e-05	-3.873096284223720431e-05	-3.403111826628446579e-03
-3.088996112346649170e-01	2.023521577939391136e-03	5.564692546613514423e-04	4.222437739372253418e-03	-1.388008531648665667e-04	3.536998759955167770e-03	-2.638435580593068153e-05	2.969371620565652847e-03	3.974113496951758862e-05	6.342150154523551464e-04	-6.202512886375188828e-04	-4.730578977614641190e-03	2.145892940461635590e-03	1.459825754165649414e+00	3.658920526504516602e-03	8.154196257237344980e-05	1.714093327522277832e+00	1.933651765284594148e-05	-7.393389344215393066e-01	4.568994045257568359e-03	1.670195953920483589e-03	-8.487249724566936493e-03	2.290294272825121880e-03	-1.648159697651863098e-03	2.864503767341375351e-03	-1.168403550982475281e-01	4.623424112796783447e-01	6.575236329808831215e-04	8.506284654140472412e-02	-2.168490551412105560e-03	1.191170536912977695e-03	3.050370886921882629e-02	-2.024496207013726234e-04	-2.613488137722015381e-01	-8.391471952199935913e-02	-5.336330737918615341e-03	2.586493035778403282e-03	-3.038839204236865044e-03	1.368631720542907715e-01	-2.744232770055532455e-04	-1.703812624327838421e-03	3.806507447734475136e-04	3.163315355777740479e-03	4.450432315934449434e-04	-5.949923652224242687e-04	1.191593590192496777e-03	4.127623885869979858e-02	1.994838385144248605e-06	-4.139920565648935735e-05	-3.403111826628446579e-03
-3.088989257812500000e-01	2.023521577939391136e-03	5.565093015320599079e-04	4.222452640533447266e-03	-1.388008531648665667e-04	3.511313814669847488e-03	-2.670190224307589233e-05	2.969371620565652847e-03	3.974180435761809349e-05	6.342150154523551464e-04	-5.413304315879940987e-04	-4.730578977614641190e-03	2.145892940461635590e-03	1.460275411605834961e+00	3.657541237771511078e-03	8.154196257237344980e-05	1.714093327522277832e+00	5.451398828881792724e-05	-7.393386363983154297e-01	-2.433468354865908623e-03	1.597102265805006027e-03	-8.468813262879848480e-03	2.259384840726852417e-03	-5.608613719232380390e-04	1.821021665818989277e-03	-1.168403550982475281e-01	4.621877372264862061e-01	6.488758372142910957e-04	2.152419276535511017e-02	-2.167056547477841377e-03	1.190151670016348362e-03	3.050395101308822632e-02	-2.024015557253733277e-04	-2.613696157932281494e-01	-8.391472697257995605e-02	-5.336048081517219543e-03	2.581716747954487801e-03	-2.851819619536399841e-03	1.368631720542907715e-01	-2.736539463512599468e-04	-1.683281967416405678e-03	2.889927476644515991e-03	3.441333770751953125e-03	4.482289077714085579e-04	-5.949923652224242687e-04	1.192000228911638260e-03	4.128064587712287903e-02	-1.022203832690138370e-06	-4.095027907169423997e-05	-3.403111826628446579e-03
-3.088980317115783691e-01	2.023521577939391136e-03	5.563385784626007080e-04	4.222436808049678802e-03	-1.388008531648665667e-04	3.533478127792477608e-03	-2.766430770861916244e-05	2.969371620565652847e-03	3.974044011556543410e-05	6.342150154523551464e-04	-4.759925650432705879e-04	-4.730578977614641190e-03	2.145892940461635590e-03	1.462401986122131348e+00	3.669466124847531319e-03	8.154196257237344980e-05	1.714093327522277832e+00	1.504536521679256111e-05	-7.393663525581359863e-01	-5.850658286362886429e-03	1.279349206015467644e-03	-8.350552991032600403e-03	2.404332859441637993e-03	-2.615983597934246063e-03	-3.825886640697717667e-03	-1.168403550982475281e-01	4.430314302444458008e-01	7.184923742897808552e-04	-4.914406454190611839e-04	-2.164926845580339432e-03	1.196722616441547871e-03	1.233266890048980713e-01	-2.087590110022574663e-04	-2.613953053951263428e-01	-8.391445875167846680e-02	-1.106320768594741821e-01	2.590695163235068321e-03	-2.706920029595494270e-03	1.368631720542907715e-01	-2.727555984165519476e-04	-1.509534660726785660e-03	2.592426026239991188e-04	3.806010121479630470e-03	4.446642997208982706e-04	-5.949922488071024418e-04	1.192287541925907135e-03	4.127596691250801086e-02	-6.756639049854129553e-05	-3.799831756623461843e-05	-3.403111826628446579e-03
-3.088980317115783691e-01	2.023521577939391136e-03	5.563385784626007080e-04	4.222436808049678802e-03	-1.388008531648665667e-04	3.533478127792477608e-03	-2.766430770861916244e-05	2.969371620565652847e-03	3.974044011556543410e-05	6.342150154523551464e-04	-4.759925650432705879e-04	-4.730578977614641190e-03	2.145892940461635590e-03	1.462401986122131348e+00	3.669466124847531319e-03	8.154196257237344980e-05	1.714093327522277832e+00	1.504536521679256111e-05	-7.393663525581359863e-01	-5.850658286362886429e-03	1.279349206015467644e-03	-8.350552991032600403e-03	2.404332859441637993e-03	-2.615983597934246063e-03	-3.825886640697717667e-03	-1.168403550982475281e-01	4.430314302444458008e-01	7.184923742897808552e-04	-4.914406454190611839e-04	-2.164926845580339432e-03	1.196722616441547871e-03	5.329849198460578918e-02	-2.087590110022574663e-04	-2.613953053951263428e-01	-8.391445875167846680e-02	-4.181692749261856079e-02	2.590695163235068321e-03	-2.706920029595494270e-03	1.368631720542907715e-01	-2.727555984165519476e-04	-1.509534660726785660e-03	2.592426026239991188e-04	3.806010121479630470e-03	4.446642997208982706e-04	-5.949922488071024418e-04	1.192287541925907135e-03	4.127596691250801086e-02	-6.756639049854129553e-05	-3.799831756623461843e-05	-3.403111826628446579e-03
-3.088995218276977539e-01	2.023521577939391136e-03	5.567799671553075314e-04	4.222436808049678802e-03	-1.388008531648665667e-04	3.516915021464228630e-03	1.879023164510726929e-01	2.969371620565652847e-03	3.974116407334804535e-05	6.342150154523551464e-04	-4.747195634990930557e-04	-4.730578977614641190e-03	2.145892940461635590e-03	1.462386727333068848e+00	7.792846881784498692e-04	8.154196257237344980e-05	1.714093327522277832e+00	2.477847156114876270e-04	-7.393032908439636230e-01	-5.088489502668380737e-03	1.371882157400250435e-03	-9.925775229930877686e-03	2.360754646360874176e-03	-2.347826259210705757e-03	4.727949562948197126e-04	-1.169022098183631897e-01	4.429238736629486084e-01	1.557078794576227665e-03	-4.927082918584346771e-04	-2.167678903788328171e-03	1.190637703984975815e-03	3.049743734300136566e-02	-2.004863781621679664e-04	-2.613708376884460449e-01	-8.391451835632324219e-02	-4.845052957534790039e-03	2.588365925475955009e-03	-2.745703794062137604e-03	1.368631720542907715e-01	-2.740291238296777010e-04	-1.608162536285817623e-03	2.592426026239991188e-04	3.700684290379285812e-03	4.449091793503612280e-04	-5.949923070147633553e-04	1.192276366055011749e-03	4.136238247156143188e-02	5.127646090841153637e-06	-3.897286660503596067e-05	-3.403111826628446579e-03
-3.088989257812500000e-01	2.023521577939391136e-03	5.564727471210062504e-04	4.222441464662551880e-03	-1.388008531648665667e-04	3.521197009831666946e-03	1.044736150652170181e-02	2.969371620565652847e-03	3.974095307057723403e-05	6.342150154523551464e-04	-4.734765097964555025e-04	-4.730578977614641190e-03	2.145892940461635590e-03	1.462319970130920410e+00	7.522050291299819946e-04	8.154196257237344980e-05	1.714093327522277832e+00	7.316834671655669808e-05	-7.392780780792236328e-01	-5.138380918651819229e-03	1.299573807045817375e-03	-1.067320536822080612e-02	2.349858172237873077e-03	-2.404718892648816109e-03	3.445863025262951851e-03	-1.172624379396438599e-01	4.428337216377258301e-01	1.687690499238669872e-03	-4.917567712254822254e-04	-2.167658414691686630e-03	1.193823525682091713e-03	3.050248883664608002e-02	-2.028908784268423915e-04	-2.613663971424102783e-01	-8.391486108303070068e-02	-3.411856945604085922e-03	2.590180607512593269e-03	-2.746887039393186569e-03	1.368631720542907715e-01	-2.664051135070621967e-04	-1.555689726956188679e-03	2.592426026239991188e-04	3.635085886344313622e-03	4.502683586906641722e-04	-5.949923652224242687e-04	1.192281721159815788e-03	4.131206125020980835e-02	3.974403171014273539e-06	-3.849849963444285095e-05	-3.403111826628446579e-03
-3.088980913162231445e-01	2.023521577939391136e-03	5.589800421148538589e-04	4.222432617098093033e-03	-1.388008531648665667e-04	3.515816526487469673e-03	1.196587979793548584e-01	2.969371620565652847e-03	3.974062201450578868e-05	6.342150154523551464e-04	-4.738218849524855614e-04	-4.730578977614641190e-03	2.145892940461635590e-03	1.462255954742431641e+00	-1.231291098520159721e-04	8.154196257237344980e-05	1.714093327522277832e+00	1.515394615125842392e-05	-7.393606901168823242e-01	-4.772001411765813828e-03	3.039630828425288200e-03	-1.220192480832338333e-02	2.224673284217715263e-03	-2.508468227460980415e-03	2.569203265011310577e-03	-1.168403550982475281e-01	4.426034986972808838e-01	1.078270375728607178e-03	-5.044217105023562908e-04	-2.166648628190159798e-03	1.190074370242655277e-03	9.410169124603271484e-01	-2.156962291337549686e-04	-2.613697648048400879e-01	-8.391472697257995605e-02	5.099660484120249748e-04	2.590080257505178452e-03	-2.784690354019403458e-03	1.368631720542907715e-01	-2.742633223533630371e-04	-1.605340628884732723e-03	2.628851216286420822e-04	2.925322623923420906e-03	4.466985992621630430e-04	-5.949925398454070091e-04	1.192217343486845493e-03	4.127596691250801086e-02	-2.356098229938652366e-05	-3.815553282038308680e-05	-3.403111826628446579e-03
-3.088980913162231445e-01	2.023521577939391136e-03	5.574144306592643261e-04	4.222432617098093033e-03	-1.388008531648665667e-04	3.512306371703743935e-03	7.271417230367660522e-02	2.969371620565652847e-03	3.974081482738256454e-05	6.342150154523551464e-04	-4.743114404845982790e-04	-4.730578977614641190e-03	2.145892940461635590e-03	1.462255716323852539e+00	-2.759174676612019539e-03	8.154196257237344980e-05	1.714093327522277832e+00	1.514924588263966143e-05	-7.393483519554138184e-01	-4.754753783345222473e-03	1.608604565262794495e-03	-2.222171612083911896e-02	2.233344595879316330e-03	-2.511016791686415672e-03	7.569475565105676651e-04	-1.168403550982475281e-01	4.426272213459014893e-01	1.040380098856985569e-03	-5.077622481621801853e-04	-2.166648395359516144e-03	1.195322023704648018e-03	7.899139523506164551e-01	-2.076397795462980866e-04	-2.613660097122192383e-01	-8.391459286212921143e-02	2.267852192744612694e-03	2.590209478512406349e-03	-2.928473055362701416e-03	1.368631720542907715e-01	-2.742641372606158257e-04	-1.595274312421679497e-03	2.643534680828452110e-04	3.624365199357271194e-03	4.447664250619709492e-04	-5.949923070147633553e-04	1.192219555377960205e-03	4.127596691250801086e-02	5.897332448512315750e-05	-3.810907583101652563e-05	-3.403111826628446579e-03
-3.088981211185455322e-01	2.023521577939391136e-03	5.563579034060239792e-04	4.222417715936899185e-03	-1.388008531648665667e-04	3.525693435221910477e-03	-2.890411633416078985e-05	2.969371620565652847e-03	3.974094579461961985e-05	6.342150154523551464e-04	-4.752989916596561670e-04	-4.730578977614641190e-03	2.145892940461635590e-03	1.462401866912841797e+00	3.500133054330945015e-03	8.154196257237344980e-05	1.714093327522277832e+00	5.444222188089042902e-05	-7.393584847450256348e-01	-5.683078896254301071e-03	1.294679590500891209e-03	-8.802294731140136719e-03	2.404184546321630478e-03	-2.613020362332463264e-03	-3.836904186755418777e-03	-1.168403550982475281e-01	4.430154263973236084e-01	7.120030350051820278e-04	-4.915120080113410950e-04	-2.164952224120497704e-03	1.196670345962047577e-03	3.050134517252445221e-02	-2.087271859636530280e-04	-2.613952457904815674e-01	-8.391445875167846680e-02	-5.339297000318765640e-03	2.590439748018980026e-03	-2.708724467083811760e-03	1.368631720542907715e-01	-2.727714309003204107e-04	-1.534087467007339001e-03	2.592426026239991188e-04	3.742876462638378143e-03	4.446755920071154833e-04	-5.949922488071024418e-04	1.192287076264619827e-03	4.127907380461692810e-02	-5.515210796147584915e-05	-3.801287675742059946e-05	-3.403111826628446579e-03
-3.088983595371246338e-01	2.023521577939391136e-03	5.563895683735609055e-04	4.222431685775518417e-03	-1.388008531648665667e-04	3.485466353595256805e-03	-2.800712536554783583e-05	2.969371620565652847e-03	3.974142600782215595e-05	6.342150154523551464e-04	-4.758671275340020657e-04	-4.730578977614641190e-03	2.145892940461635590e-03	1.462401628494262695e+00	3.238012315705418587e-03	8.154196257237344980e-05	1.714093327522277832e+00	2.540843888709787279e-05	-7.393504381179809570e-01	-5.800428334623575211e-03	1.417675404809415340e-03	-8.515359833836555481e-03	2.403139835223555565e-03	-2.600949024781584740e-03	-3.828053595498204231e-03	-1.168403550982475281e-01	4.423136711120605469e-01	7.151121972128748894e-04	-4.914969904348254204e-04	-2.165285171940922737e-03	1.195136457681655884e-03	3.050118125975131989e-02	-2.085250307573005557e-04	-2.613950371742248535e-01	-8.391445875167846680e-02	-5.338128190487623215e-03	2.588859060779213905e-03	-2.714043250307440758e-03	1.368631720542907715e-01	-2.727709070313721895e-04	-1.520609017461538315e-03	2.592426026239991188e-04	3.771847113966941833e-03	4.446666571311652660e-04	-5.949922488071024418e-04	1.192277995869517326e-03	4.129098728299140930e-02	-4.365626227809116244e-05	-3.809272311627864838e-05	-3.403111826628446579e-03
-3.088990747928619385e-01	2.023521577939391136e-03	5.568698397837579250e-04	4.222451243549585342e-03	-6.132061779499053955e-02	3.503294661641120911e-03	-2.297259925398975611e-05	2.969371620565652847e-03	3.974148057750426233e-05	1.861248863860964775e-03	-4.721874720416963100e-04	-4.730578977614641190e-03	2.145892940461635590e-03	1.462273120880126953e+00	1.892706961371004581e-03	8.154196257237344980e-05	1.714093327522277832e+00	5.788991984445601702e-05	-7.392987608909606934e-01	-4.139299038797616959e-03	2.443630248308181763e-03	-1.418637670576572418e-02	1.896430156193673611e-03	-9.704753756523132324e-04	-3.213203279301524162e-03	-1.186246499419212341e-01	4.429943561553955078e-01	5.600044387392699718e-04	-4.978480865247547626e-04	-2.169118029996752739e-03	1.191082294099032879e-03	3.050328977406024933e-02	-5.317399045452475548e-04	-2.613475918769836426e-01	-8.391448855400085449e-02	-2.766919089481234550e-03	2.584013389423489571e-03	-2.811521524563431740e-03	1.368631720542907715e-01	-2.744296798482537270e-04	-1.967142568901181221e-03	2.592426026239991188e-04	3.778120037168264389e-03	5.968880141153931618e-04	-5.949924816377460957e-04	1.192079624161124229e-03	4.128026217222213745e-02	4.778582660946995020e-04	-4.576970241032540798e-05	-3.403111826628446579e-03
-3.089036047458648682e-01	2.023521577939391136e-03	5.574105307459831238e-04	4.222447518259286880e-03	-4.838122799992561340e-02	3.506609238684177399e-03	-2.419845259282737970e-05	2.969371620565652847e-03	3.974145874963141978e-05	2.510427031666040421e-03	-4.721991717815399170e-04	-4.730578977614641190e-03	2.145892940461635590e-03	1.462322115898132324e+00	-2.310348208993673325e-03	8.154196257237344980e-05	1.714093327522277832e+00	1.272079680347815156e-04	-7.392401695251464844e-01	-1.981344394152984023e-04	2.406033221632242203e-03	-1.162499748170375824e-02	1.902191899716854095e-03	4.870944656431674957e-03	-3.733280347660183907e-03	-1.177197769284248352e-01	4.430029094219207764e-01	5.901390104554593563e-04	-4.976872005499899387e-04	-2.171539701521396637e-03	1.191209652461111546e-03	3.049842268228530884e-02	-2.293597790412604809e-04	-2.613628506660461426e-01	-8.391451090574264526e-02	-5.235570017248392105e-03	2.583157271146774292e-03	-2.812361810356378555e-03	1.368631720542907715e-01	-2.732659631874412298e-04	-2.006889320909976959e-03	2.592426026239991188e-04	3.787076566368341446e-03	6.113618728704750538e-04	-5.949924234300851822e-04	1.191908027976751328e-03	4.127765446901321411e-02	4.425190272741019726e-04	-4.724462269223295152e-05	-3.403111826628446579e-03
-3.088981211185455322e-01	2.023521577939391136e-03	5.566630861721932888e-04	4.222443792968988419e-03	-1.388008531648665667e-04	3.530364250764250755e-03	-2.655078242241870612e-05	2.969371620565652847e-03	3.974046194343827665e-05	6.342150154523551464e-04	-4.770004597958177328e-04	-4.730578977614641190e-03	2.145892940461635590e-03	1.462401866912841797e+00	3.663504961878061295e-03	8.154196257237344980e-05	1.714093327522277832e+00	1.504561259935144335e-05	-7.393625974655151367e-01	-4.169480875134468079e-03	1.401472371071577072e-03	-8.475406095385551453e-03	2.316151279956102371e-03	-2.585435053333640099e-03	2.657689328771084547e-04	-1.168403550982475281e-01	4.429308772087097168e-01	6.716967909596860409e-04	1.705854013562202454e-02	-2.164938719943165779e-03	1.195450429804623127e-03	3.050240129232406616e-02	-2.084213483612984419e-04	-2.613939046859741211e-01	-8.391446620225906372e-02	-5.331649910658597946e-03	2.590285614132881165e-03	-2.707102103158831596e-03	1.368631720542907715e-01	-2.728606341406702995e-04	-1.521999016404151917e-03	2.592426026239991188e-04	3.742999862879514694e-03	4.455486487131565809e-04	-5.949922488071024418e-04	1.192202791571617126e-03	4.128197580575942993e-02	-4.588599404087290168e-05	-3.847144034807570279e-05	-3.403111826628446579e-03
-3.088981807231903076e-01	2.023521577939391136e-03	5.564469611272215843e-04	4.222442395985126495e-03	-1.388008531648665667e-04	3.501900238916277885e-03	-2.693643909879028797e-05	2.969371620565652847e-03	3.974049104726873338e-05	6.342150154523551464e-04	-4.770763916894793510e-04	-4.730578977614641190e-03	2.145892940461635590e-03	1.462401986122131348e+00	3.664133371785283089e-03	8.154196257237344980e-05	1.714093327522277832e+00	1.504555166320642456e-05	-7.393655776977539062e-01	-5.707989912480115891e-03	1.413442892953753471e-03	-8.483602665364742279e-03	2.370143309235572815e-03	-2.483282005414366722e-03	1.644579879939556122e-02	-1.168403550982475281e-01	4.429765045642852783e-01	7.142513641156256199e-04	1.686663180589675903e-02	-2.165075158700346947e-03	1.195085234940052032e-03	3.050250187516212463e-02	-2.084755542455241084e-04	-2.613798081874847412e-01	-8.391447365283966064e-02	-5.338195711374282837e-03	2.589535666629672050e-03	-2.707493724301457405e-03	1.368631720542907715e-01	-2.730959386099129915e-04	-1.512884395197033882e-03	2.592426026239991188e-04	3.599094226956367493e-03	4.449533298611640930e-04	-5.949923070147633553e-04	1.192175317555665970e-03	4.128603264689445496e-02	-3.349805774632841349e-05	-3.814417141256853938e-05	-3.403111826628446579e-03
-3.088980317115783691e-01	2.023521577939391136e-03	5.563385784626007080e-04	4.222436808049678802e-03	-1.388008531648665667e-04	3.533478127792477608e-03	-2.766430770861916244e-05	2.969371620565652847e-03	3.974044011556543410e-05	6.342150154523551464e-04	-4.759925650432705879e-04	-4.730578977614641190e-03	2.145892940461635590e-03	1.462401986122131348e+00	3.669466124847531319e-03	8.154196257237344980e-05	1.714093327522277832e+00	1.504536521679256111e-05	-7.393663525581359863e-01	-5.850658286362886429e-03	1.279349206015467644e-03	-8.350552991032600403e-03	2.404332859441637993e-03	-2.615983597934246063e-03	-3.825886640697717667e-03	-1.168403550982475281e-01	4.430314302444458008e-01	7.184923742897808552e-04	-4.914406454190611839e-04	-2.164926845580339432e-03	1.196722616441547871e-03	3.050141595304012299e-02	-2.087590110022574663e-04	-2.613953053951263428e-01	-8.391445875167846680e-02	-5.339837167412042618e-03	2.590695163235068321e-03	-2.706920029595494270e-03	1.368631720542907715e-01	-2.727555984165519476e-04	-1.509534660726785660e-03	2.592426026239991188e-04	3.806010121479630470e-03	4.446642997208982706e-04	-5.949922488071024418e-04	1.192287541925907135e-03	4.127596691250801086e-02	-6.756639049854129553e-05	-3.799831756623461843e-05	-3.403111826628446579e-03
-3.088980317115783691e-01	2.023521577939391136e-03	5.563385784626007080e-04	4.222436808049678802e-03	-1.388008531648665667e-04	3.533478127792477608e-03	-2.766430770861916244e-05	2.969371620565652847e-03	3.974044011556543410e-05	6.342150154523551464e-04	-4.759925650432705879e-04	-4.730578977614641190e-03	2.145892940461635590e-03	1.462401986122131348e+00	3.669466124847531319e-03	8.154196257237344980e-05	1.714093327522277832e+00	1.504536521679256111e-05	-7.393663525581359863e-01	-5.850658286362886429e-03	1.279349206015467644e-03	-8.350552991032600403e-03	2.404332859441637993e-03	-2.615983597934246063e-03	-3.825886640697717667e-03	-1.168403550982475281e-01	4.430314302444458008e-01	7.184923742897808552e-04	-4.914406454190611839e-04	-2.164926845580339432e-03	1.196722616441547871e-03	3.050141595304012299e-02	-2.087590110022574663e-04	-2.613953053951263428e-01	-8.391445875167846680e-02	-5.339837167412042618e-03	2.590695163235068321e-03	-2.706920029595494270e-03	1.368631720542907715e-01	-2.727555984165519476e-04	-1.509534660726785660e-03	2.592426026239991188e-04	3.806010121479630470e-03	4.446642997208982706e-04	-5.949922488071024418e-04	1.192287541925907135e-03	4.127596691250801086e-02	-6.756639049854129553e-05	-3.799831756623461843e-05	-3.403111826628446579e-03
-3.088987469673156738e-01	2.023521577939391136e-03	5.564579623751342297e-04	4.222436808049678802e-03	-1.388008531648665667e-04	3.532702103257179260e-03	-2.651989962032530457e-05	2.969371620565652847e-03	3.974068386014550924e-05	6.342150154523551464e-04	-4.759551957249641418e-04	-4.730578977614641190e-03	2.145892940461635590e-03	1.461811065673828125e+00	3.667879616841673851e-03	8.154196257237344980e-05	1.714093327522277832e+00	1.512126436864491552e-05	-7.393673658370971680e-01	-4.707610700279474258e-03	1.282878685742616653e-03	-8.353801444172859192e-03	2.403846941888332367e-03	-2.572936471551656723e-03	-3.826848929747939110e-03	-1.168403550982475281e-01	4.188222587108612061e-01	6.810152553953230381e-04	-4.914515884593129158e-04	-2.165146637707948685e-03	1.196674304082989693e-03	3.050132468342781067e-02	-2.082520950352773070e-04	-2.613950967788696289e-01	-8.391446620225906372e-02	-5.253330804407596588e-03	2.590226707980036736e-03	-3.109522396698594093e-03	1.368631720542907715e-01	-2.727872633840888739e-04	-1.511722803115844727e-03	2.592426026239991188e-04	3.804692300036549568e-03	4.449010302778333426e-04	-5.949923070147633553e-04	1.192202791571617126e-03	4.127596691250801086e-02	-5.531349597731605172e-05	-3.925790224457159638e-05	-3.403111826628446579e-03
-3.088983297348022461e-01	2.023521577939391136e-03	5.564112798310816288e-04	4.222434945404529572e-03	-1.388008531648665667e-04	3.531592432409524918e-03	-2.701920493564102799e-05	2.969371620565652847e-03	3.974053470301441848e-05	6.342150154523551464e-04	-4.759551666211336851e-04	-4.730578977614641190e-03	2.145892940461635590e-03	1.456595420837402344e+00	3.666507080197334290e-03	8.154196257237344980e-05	1.714093327522277832e+00	1.524928120488766581e-05	-7.393664717674255371e-01	-5.848411004990339279e-03	1.280008698813617229e-03	-8.353093639016151428e-03	2.403249731287360191e-03	-2.319175517186522484e-03	-3.829510184004902840e-03	-1.168403550982475281e-01	4.365482926368713379e-01	7.167958538047969341e-04	-4.914553719572722912e-04	-2.165966900065541267e-03	1.196040888316929340e-03	3.050139173865318298e-02	-2.079968980979174376e-04	-2.613952755928039551e-01	-8.391449600458145142e-02	-5.333697423338890076e-03	2.590550342574715614e-03	-3.161823842674493790e-03	1.368631720542907715e-01	-2.728169783949851990e-04	-1.516435411758720875e-03	2.592426026239991188e-04	3.804804990068078041e-03	4.458654439076781273e-04	-5.949922488071024418e-04	1.192168681882321835e-03	4.127596691250801086e-02	-6.218761700438335538e-05	-3.863075835397467017e-05	-3.403111826628446579e-03
-3.088985085487365723e-01	2.023521577939391136e-03	5.588480271399021149e-04	4.222413524985313416e-03	-1.388008531648665667e-04	3.498590318486094475e-03	1.079067471437156200e-03	2.969371620565652847e-03	3.974059291067533195e-05	6.342150154523551464e-04	-4.756090929731726646e-04	-4.730578977614641190e-03	2.145892940461635590e-03	1.462382197380065918e+00	3.126038704067468643e-03	-1.338053145445883274e-03	1.714093327522277832e+00	1.698678352113347501e-05	-7.393567562103271484e-01	1.368978619575500488e-02	3.079366171732544899e-03	-1.617997698485851288e-02	2.192289568483829498e-03	-2.553735161200165749e-03	-3.769107861444354057e-03	-1.168403550982475281e-01	3.076711595058441162e-01	8.336783503182232380e-04	2.478059846907854080e-03	-2.166658174246549606e-03	4.267760552465915680e-03	3.050144575536251068e-02	-2.071516937576234341e-04	-2.613813281059265137e-01	-8.391446620225906372e-02	2.049435488879680634e-02	2.586550777778029442e-03	-2.803995506837964058e-03	1.368631720542907715e-01	-2.728010294958949089e-04	-1.585765858180820942e-03	2.592426026239991188e-04	3.801115788519382477e-03	4.446773964446038008e-04	-5.949923652224242687e-04	1.191861461848020554e-03	4.127596691250801086e-02	2.684512292034924030e-04	-3.847734114970080554e-05	-3.403111826628446579e-03
-3.088984191417694092e-01	2.023521577939391136e-03	5.564670427702367306e-04	4.222429357469081879e-03	-1.388008531648665667e-04	3.521382110193371773e-03	1.163952751085162163e-03	2.969371620565652847e-03	3.974058927269652486e-05	6.342150154523551464e-04	-4.724117752630263567e-04	-1.332572817802429199e+00	2.145892940461635590e-03	1.462392330169677734e+00	3.522880142554640770e-03	-1.339877862483263016e-02	1.714093327522277832e+00	1.509083540440769866e-05	-7.393575310707092285e-01	1.074679102748632431e-02	7.137175183743238449e-03	-1.240860763937234879e-02	2.330739283934235573e-03	-2.434208523482084274e-03	-3.556940006092190742e-03	-1.168403550982475281e-01	3.848897218704223633e-01	9.023647289723157883e-04	2.177082747220993042e-02	-2.168936654925346375e-03	6.239298731088638306e-03	3.050219081342220306e-02	-2.036520018009468913e-04	-2.613511681556701660e-01	-8.391451835632324219e-02	1.510950084775686264e-02	2.589967101812362671e-03	-2.769317012280225754e-03	1.368631720542907715e-01	-2.736314490903168917e-04	-1.569704501889646053e-03	2.592426026239991188e-04	3.803414758294820786e-03	4.447702958714216948e-04	-5.949924234300851822e-04	1.192270428873598576e-03	4.127596691250801086e-02	1.122208050219342113e-04	-3.846885010716505349e-05	-3.403111826628446579e-03
-3.088980317115783691e-01	2.023521577939391136e-03	5.563545855693519115e-04	4.222437739372253418e-03	-1.388008531648665667e-04	3.531577531248331070e-03	-2.779258102236781269e-05	2.969371620565652847e-03	3.974044375354424119e-05	6.342150154523551464e-04	-4.759652074426412582e-04	-4.730578977614641190e-03	2.145892940461635590e-03	1.462401986122131348e+00	3.665487980470061302e-03	8.154196257237344980e-05	1.714093327522277832e+00	2.700236836972180754e-05	-7.393655180931091309e-01	-5.763130262494087219e-03	1.279437099583446980e-03	-8.350684307515621185e-03	2.377080731093883514e-03	-2.615786623209714890e-03	-3.825565567240118980e-03	-1.168403550982475281e-01	4.430312514305114746e-01	7.186230504885315895e-04	-4.939415957778692245e-04	-2.164947800338268280e-03	1.196554396301507950e-03	3.050140850245952606e-02	-2.084892475977540016e-04	-2.613952159881591797e-01	-8.391445875167846680e-02	-5.339834373444318771e-03	2.590148942545056343e-03	-2.706925850361585617e-03	1.368631720542907715e-01	-2.727823739405721426e-04	-1.510155503638088703e-03	2.606920897960662842e-04	3.805982647463679314e-03	4.447240207809954882e-04	-5.949923070147633553e-04	1.192287541925907135e-03	4.127596691250801086e-02	-6.755140202585607767e-05	-3.814178853644989431e-05	-3.403111826628446579e-03
-3.088980317115783691e-01	2.023521577939391136e-03	5.563474260270595551e-04	4.222436808049678802e-03	-1.388008531648665667e-04	3.531117225065827370e-03	-2.808480894600506872e-05	2.969371620565652847e-03	3.974044011556543410e-05	6.342150154523551464e-04	-4.759718140121549368e-04	-4.730578977614641190e-03	2.145892940461635590e-03	1.462401986122131348e+00	3.666491480544209480e-03	8.154196257237344980e-05	1.714093327522277832e+00	7.127995922928676009e-05	-7.393653988838195801e-01	-5.600165575742721558e-03	1.279621850699186325e-03	-8.350569754838943481e-03	2.402467187494039536e-03	-2.615777775645256042e-03	-3.825832158327102661e-03	-1.168403550982475281e-01	4.430296123027801514e-01	7.195433136075735092e-04	-4.926967085339128971e-04	-2.164956415072083473e-03	1.196602708660066128e-03	3.050140477716922760e-02	-2.087295433739200234e-04	-2.613946795463562012e-01	-8.391445875167846680e-02	-5.339819472283124924e-03	2.589203417301177979e-03	-2.706926548853516579e-03	1.368631720542907715e-01	-2.730381675064563751e-04	-1.509917783550918102e-03	2.592540404293686152e-04	3.806009888648986816e-03	4.446779785212129354e-04	-5.949922488071024418e-04	1.192287541925907135e-03	4.127596691250801086e-02	-6.752114859409630299e-05	-3.898153954651206732e-05	-3.403111826628446579e-03
-3.089001178741455078e-01	2.023521577939391136e-03	5.564040620811283588e-04	4.222444258630275726e-03	-1.388008531648665667e-04	3.536837175488471985e-03	-2.600747575343120843e-05	2.969371620565652847e-03	3.974081846536137164e-05	6.342150154523551464e-04	-4.745157493744045496e-04	-4.730578977614641190e-03	2.145892940461635590e-03	1.461153984069824219e+00	3.657097695395350456e-03	8.154196257237344980e-05	1.714093327522277832e+00	1.681452340562827885e-05	-7.392574548721313477e-01	-4.813479725271463394e-03	1.462068874388933182e-03	-9.540569037199020386e-03	2.347811590880155563e-03	-2.476113848388195038e-03	-2.994562499225139618e-03	-1.168403550982475281e-01	4.481339454650878906e-01	7.249762420542538166e-04	-5.170308286324143410e-04	-2.169438172131776810e-03	1.196191180497407913e-03	3.050167299807071686e-02	-2.090390044031664729e-04	-2.613754570484161377e-01	-8.391460031270980835e-02	-5.323746707290410995e-03	2.586802933365106583e-03	-2.758224494755268097e-03	1.368631720542907715e-01	-2.730642154347151518e-04	-1.809860696084797382e-03	2.640075981616973877e-04	3.786785062402486801e-03	4.447664541658014059e-04	-5.949923070147633553e-04	1.192272640764713287e-03	4.127596691250801086e-02	6.801034032832831144e-05	-4.241263377480208874e-05	-3.403111826628446579e-03
-3.088982701301574707e-01	2.023521577939391136e-03	5.563697195611894131e-04	4.222443792968988419e-03	-1.388008531648665667e-04	3.514298936352133751e-03	-2.570299693616107106e-05	2.969371620565652847e-03	3.974075298174284399e-05	6.342150154523551464e-04	-4.748391220346093178e-04	-4.730578977614641190e-03	2.145892940461635590e-03	1.462108969688415527e+00	3.666013013571500778e-03	8.154196257237344980e-05	1.714093327522277832e+00	1.537514799565542489e-05	-7.391684055328369141e-01	-3.019936149939894676e-03	1.449139323085546494e-03	-9.937169961631298065e-03	2.329876180738210678e-03	-2.507786266505718231e-03	-3.504548687487840652e-03	-1.168403550982475281e-01	4.498151838779449463e-01	7.273390074260532856e-04	-4.986631101928651333e-04	-2.168802544474601746e-03	1.195052522234618664e-03	3.050186671316623688e-02	-2.092144422931596637e-04	-2.613762021064758301e-01	-8.391489833593368530e-02	-5.334415473043918610e-03	2.587444148957729340e-03	-3.068981692194938660e-03	1.368631720542907715e-01	-2.731179411057382822e-04	-1.737342565320432186e-03	2.645137719810009003e-04	3.796396078541874886e-03	4.447822866495698690e-04	-5.949923070147633553e-04	1.192285679280757904e-03	4.127596691250801086e-02	9.722838149173185229e-05	-3.908260987373068929e-05	-3.403111826628446579e-03
-3.088993430137634277e-01	2.023521577939391136e-03	5.616470007225871086e-04	4.222438205033540726e-03	-1.388008531648665667e-04	3.567362902685999870e-03	-2.659482743183616549e-05	2.969371620565652847e-03	3.974132778239436448e-05	6.342150154523551464e-04	-4.744473262690007687e-04	-4.730578977614641190e-03	2.145892940461635590e-03	1.462356567382812500e+00	3.298548515886068344e-03	8.154196257237344980e-05	1.714093327522277832e+00	1.651121965551283211e-05	-7.393133640289306641e-01	-5.322097800672054291e-03	1.631368533708155155e-03	-9.402879513800144196e-03	2.228843979537487030e-03	-1.419189502485096455e-03	-1.579016679897904396e-04	-1.162307262420654297e-01	4.429898560047149658e-01	1.445087343454360962e-01	-4.921690560877323151e-04	-2.170406514778733253e-03	1.194424694404006004e-03	3.050746768712997437e-02	-3.169682458974421024e-04	-2.613748610019683838e-01	-8.391446620225906372e-02	-4.610938020050525665e-03	2.587062772363424301e-03	-2.850579097867012024e-03	1.368631720542907715e-01	-2.737799368333071470e-04	-2.114557195454835892e-03	2.592426026239991188e-04	3.719485364854335785e-03	5.222591571509838104e-04	-5.949923070147633553e-04	1.192199997603893280e-03	4.127596691250801086e-02	2.707049716264009476e-04	-4.594037454808130860e-05	-3.403111826628446579e-03
-3.088991641998291016e-01	2.023521577939391136e-03	5.624576006084680557e-04	4.222441930323839188e-03	-1.388008531648665667e-04	3.505097934976220131e-03	-2.309040064574219286e-05	2.969371620565652847e-03	3.974163701059296727e-05	6.342150154523551464e-04	-4.745337064377963543e-04	-4.730578977614641190e-03	2.145892940461635590e-03	1.461980104446411133e+00	3.424206748604774475e-03	8.154196257237344980e-05	1.714093327522277832e+00	1.619276918063405901e-05	-7.393078804016113281e-01	-5.161754786968231201e-03	1.606170553714036942e-03	-9.410165250301361084e-03	2.229812089353799820e-03	-2.339737722650170326e-03	1.162740052677690983e-03	-1.165894418954849243e-01	4.430151283740997314e-01	2.036255151033401489e-01	-4.923163796775043011e-04	-2.169452141970396042e-03	1.193537027575075626e-03	3.050456568598747253e-02	-6.435810355469584465e-04	-2.613489627838134766e-01	-8.391448110342025757e-02	-5.128485616296529770e-03	2.587788505479693413e-03	-2.858900930732488632e-03	1.368631720542907715e-01	-2.733987930696457624e-04	-1.755199511535465717e-03	2.592426026239991188e-04	3.799039404839277267e-03	5.021498654969036579e-04	-5.949923652224242687e-04	1.192263560369610786e-03	4.127596691250801086e-02	1.127183204516768456e-04	-4.600467582349665463e-05	-3.403111826628446579e-03
-3.088985681533813477e-01	2.023521577939391136e-03	5.589294014498591423e-04	4.222443792968988419e-03	-1.388008531648665667e-04	3.466917201876640320e-03	-2.668649176484905183e-05	2.969371620565652847e-03	3.974178252974525094e-05	6.342150154523551464e-04	-4.730799701064825058e-04	-4.730578977614641190e-03	2.145892940461635590e-03	1.462130427360534668e+00	6.537323351949453354e-04	8.154196257237344980e-05	1.714093327522277832e+00	5.787644477095454931e-05	-7.393580079078674316e-01	1.483404776081442833e-03	1.406277297064661980e-03	-8.812274783849716187e-03	2.308813622221350670e-03	-2.173611661419272423e-03	-1.768386689946055412e-03	-1.168403550982475281e-01	4.422393441200256348e-01	6.994185387156903744e-04	-4.916150937788188457e-04	-2.167074941098690033e-03	1.188363763503730297e-03	2.032131701707839966e-02	-2.055063669104129076e-04	-2.613781392574310303e-01	-8.391483128070831299e-02	3.209952414035797119e-01	2.587720518931746483e-03	-4.168040119111537933e-03	1.368631720542907715e-01	-2.749642590060830116e-04	-1.553182839415967464e-03	2.628575020935386419e-04	3.804203122854232788e-03	4.447777464520186186e-04	-5.949923070147633553e-04	1.192072522826492786e-03	4.127735272049903870e-02	3.955482970923185349e-04	-3.886672129738144577e-05	-3.403111826628446579e-03
-3.088987171649932861e-01	2.023521577939391136e-03	5.589745123870670795e-04	4.222434945404529572e-03	-1.388008531648665667e-04	3.513895208016037941e-03	-2.665959618752822280e-05	2.969371620565652847e-03	3.974165156250819564e-05	6.342150154523551464e-04	-4.729710926767438650e-04	-4.730578977614641190e-03	2.145892940461635590e-03	1.461863398551940918e+00	2.961326623335480690e-03	8.154196257237344980e-05	1.714093327522277832e+00	1.903893280541524291e-04	-7.393597960472106934e-01	3.640230977907776833e-03	1.390556339174509048e-03	-8.769689127802848816e-03	2.322780666872859001e-03	-2.284109359607100487e-03	1.134486083174124360e-04	-1.168403550982475281e-01	4.413871467113494873e-01	5.546102183870971203e-04	-4.935217439197003841e-04	-2.167168771848082542e-03	1.188775524497032166e-03	-7.911548763513565063e-02	-2.292984427185729146e-04	-2.613496780395507812e-01	-8.391477167606353760e-02	8.094561845064163208e-02	2.586700487881898880e-03	-3.326068166643381119e-03	1.368631720542907715e-01	-2.719421463552862406e-04	-1.555981463752686977e-03	2.729340048972517252e-04	3.805332118645310402e-03	4.447677638381719589e-04	-5.949923652224242687e-04	1.192072755657136440e-03	4.127670824527740479e-02	2.544896269682794809e-04	-3.872764500556513667e-05	-3.403111826628446579e-03
-3.088980317115783691e-01	2.023521577939391136e-03	5.563555750995874405e-04	4.222437273710966110e-03	-1.388008531648665667e-04	3.523960011079907417e-03	-2.726768616412300617e-05	2.969371620565652847e-03	3.974048013333231211e-05	6.342150154523551464e-04	-4.756123234983533621e-04	-4.730578977614641190e-03	2.145892940461635590e-03	1.462401866912841797e+00	3.669423051178455353e-03	8.154196257237344980e-05	1.714093327522277832e+00	1.504698684584582224e-05	-7.393662929534912109e-01	-5.845125298947095871e-03	1.358681824058294296e-03	-8.353592827916145325e-03	2.399945398792624474e-03	-1.440831925719976425e-03	-4.735034890472888947e-03	-1.168403550982475281e-01	4.430325329303741455e-01	7.225828594528138638e-04	-4.914406454190611839e-04	-2.165051177144050598e-03	1.196066965349018574e-03	3.050141595304012299e-02	-2.087432658299803734e-04	-2.613932490348815918e-01	-8.391445875167846680e-02	-5.339815746992826462e-03	2.590661169961094856e-03	-2.717446768656373024e-03	1.368631720542907715e-01	-2.727570827119052410e-04	-1.513397088274359703e-03	2.592426026239991188e-04	3.805086249485611916e-03	4.452421562746167183e-04	-5.949923652224242687e-04	1.192282768897712231e-03	4.127596691250801086e-02	-6.739093805663287640e-05	-3.807124085142277181e-05	-3.403111826628446579e-03
-3.088980317115783691e-01	2.023521577939391136e-03	5.563668673858046532e-04	4.222437739372253418e-03	-1.388008531648665667e-04	3.526576096192002296e-03	-2.764235250651836395e-05	2.969371620565652847e-03	3.974048013333231211e-05	6.342150154523551464e-04	-4.755300178658217192e-04	-4.730578977614641190e-03	2.145892940461635590e-03	1.462401986122131348e+00	3.669430967420339584e-03	8.154196257237344980e-05	1.714093327522277832e+00	1.505137970525538549e-05	-7.393661141395568848e-01	-5.847236607223749161e-03	1.306302496232092381e-03	-8.358624763786792755e-03	2.401769161224365234e-03	-2.430776599794626236e-03	-4.310348629951477051e-02	-1.168403550982475281e-01	4.430317878723144531e-01	7.206029258668422699e-04	-4.914406454190611839e-04	-2.165097277611494064e-03	1.196508645080029964e-03	3.050141781568527222e-02	-2.086948516080155969e-04	-2.613942027091979980e-01	-8.391445875167846680e-02	-5.339806433767080307e-03	2.590687479823827744e-03	-2.727534156292676926e-03	1.368631720542907715e-01	-2.727574028540402651e-04	-1.529946574009954929e-03	2.592426026239991188e-04	3.805930726230144501e-03	4.490347928367555141e-04	-5.949922488071024418e-04	1.192272873595356941e-03	4.127596691250801086e-02	-6.751709588570520282e-05	-3.807574103120714426e-05	-3.403111826628446579e-03
-3.089015483856201172e-01	2.023521577939391136e-03	5.565813044086098671e-04	4.222441464662551880e-03	-1.388008531648665667e-04	3.484069369733333588e-03	1.332500018179416656e-03	2.969371620565652847e-03	3.974051651312038302e-05	6.342150154523551464e-04	-4.758529248647391796e-04	-4.730578977614641190e-03	2.145892940461635590e-03	1.462401747703552246e+00	3.526790067553520203e-03	8.154196257237344980e-05	1.714093327522277832e+00	4.094752875971607864e-05	-7.393590211868286133e-01	-1.660155685385689139e-04	1.796488999389111996e-03	-8.654607459902763367e-03	2.403633203357458115e-03	-2.519497647881507874e-03	-2.818882232531905174e-03	-1.168403550982475281e-01	4.428908824920654297e-01	1.029132530093193054e-01	-4.939906648360192776e-04	-2.165589481592178345e-03	1.195173128508031368e-03	3.050122596323490143e-02	-2.013475750572979450e-04	-2.613582313060760498e-01	-8.391448110342025757e-02	-5.339759401977062225e-03	2.590601565316319466e-03	-3.049590392038226128e-03	1.368631720542907715e-01	-2.722631033975630999e-04	-1.510260393843054771e-03	2.592426026239991188e-04	3.772313008084893227e-03	4.446839448064565659e-04	-5.949923652224242687e-04	1.191977760754525661e-03	4.127596691250801086e-02	2.044443681370466948e-05	-3.826266038231551647e-05	-3.403111826628446579e-03
-3.089029788970947266e-01	2.023521577939391136e-03	5.567259504459798336e-04	4.222445189952850342e-03	-1.388008531648665667e-04	3.520915983244776726e-03	1.781630329787731171e-02	2.969371620565652847e-03	3.974076389567926526e-05	6.342150154523551464e-04	-4.750199732370674610e-04	-4.730578977614641190e-03	2.145892940461635590e-03	1.462395906448364258e+00	3.548545297235250473e-03	8.154196257237344980e-05	1.714093327522277832e+00	3.476529309409670532e-05	-7.393655776977539062e-01	-4.732485860586166382e-03	2.979769138619303703e-03	-8.454177528619766235e-03	2.262750174850225449e-03	-2.444595098495483398e-03	-3.455737605690956116e-03	-1.168403550982475281e-01	4.427883028984069824e-01	2.238579988479614258e-01	-4.931998555548489094e-04	-2.167580183595418930e-03	1.190347247757017612e-03	3.050107322633266449e-02	-2.058781828964129090e-04	-2.613917589187622070e-01	-8.391447365283966064e-02	-5.312329623848199844e-03	2.588067902252078056e-03	-2.850778866559267044e-03	1.368631720542907715e-01	-2.697798772715032101e-04	-1.568960840813815594e-03	2.592426026239991188e-04	3.760878229513764381e-03	4.446726525202393532e-04	-5.949922488071024418e-04	1.192203257232904434e-03	4.127596691250801086e-02	-6.402582948794588447e-05	-3.945594289689324796e-05	-3.403111826628446579e-03
-3.088988363742828369e-01	2.023521577939391136e-03	5.575413233600556850e-04	4.222437273710966110e-03	-1.388008531648665667e-04	3.508465131744742393e-03	-2.367910565226338804e-05	2.969371620565652847e-03	3.974056380684487522e-05	6.342150154523551464e-04	-4.749360959976911545e-04	-4.730578977614641190e-03	2.145892940461635590e-03	1.462401747703552246e+00	3.660705173388123512e-03	8.154196257237344980e-05	1.714093327522277832e+00	2.175143526983447373e-05	-7.393338680267333984e-01	-5.466469563543796539e-03	1.297574606724083424e-03	-1.253040414303541183e-02	2.346250228583812714e-03	-2.563330112025141716e-03	-3.832550719380378723e-03	-1.168403550982475281e-01	5.795468091964721680e-01	7.192338234744966030e-04	-4.994982155039906502e-04	-2.165127545595169067e-03	1.194697571918368340e-03	3.050797432661056519e-02	-2.091040805680677295e-04	-2.613919675350189209e-01	-8.391447365283966064e-02	-5.337088368833065033e-03	2.588285598903894424e-03	-2.719684736803174019e-03	1.368631720542907715e-01	-2.723205834627151489e-04	-1.527544925920665264e-03	2.597763377707451582e-04	3.805496497079730034e-03	4.447139508556574583e-04	-5.949923070147633553e-04	1.192213385365903378e-03	4.127596691250801086e-02	2.580429718364030123e-04	-4.177432492724619806e-05	-3.403111826628446579e-03
-3.088981807231903076e-01	2.023521577939391136e-03	5.570140783675014973e-04	4.222436342388391495e-03	-1.388008531648665667e-04	3.525755601003766060e-03	-2.811391641444060951e-05	2.969371620565652847e-03	3.974074206780642271e-05	6.342150154523551464e-04	-4.754676774609833956e-04	-4.730578977614641190e-03	2.145892940461635590e-03	1.462400197982788086e+00	3.659955458715558052e-03	8.154196257237344980e-05	1.714093327522277832e+00	7.664611621294170618e-05	-7.393497228622436523e-01	-5.405763629823923111e-03	1.500596408732235432e-03	-9.534552693367004395e-03	2.336482983082532883e-03	-2.599700819700956345e-03	-3.827482461929321289e-03	-1.168403550982475281e-01	5.708816647529602051e-01	7.169184391386806965e-04	-4.962135571986436844e-04	-2.166206948459148407e-03	1.193555537611246109e-03	3.050636313855648041e-02	-2.110588393406942487e-04	-2.613893747329711914e-01	-8.391445875167846680e-02	-5.337211769074201584e-03	2.587015740573406219e-03	-2.710103522986173630e-03	1.368631720542907715e-01	-2.724506484810262918e-04	-1.529327826574444771e-03	2.601697924546897411e-04	3.805406624451279640e-03	4.447351966518908739e-04	-5.949923070147633553e-04	1.192250289022922516e-03	4.127596691250801086e-02	-5.312263510859338567e-06	-4.056949182995595038e-05	-3.403111826628446579e-03
-3.088982701301574707e-01	2.023521577939391136e-03	5.567965563386678696e-04	4.222443327307701111e-03	-1.388008531648665667e-04	3.598128911107778549e-03	-2.711326305870898068e-05	2.969371620565652847e-03	3.974089850089512765e-05	6.342150154523551464e-04	-4.755558038596063852e-04	-4.730578977614641190e-03	2.145892940461635590e-03	1.462391376495361328e+00	3.412760794162750244e-03	8.154196257237344980e-05	1.714093327522277832e+00	2.092164868372492492e-05	-7.393584251403808594e-01	-5.393811501562595367e-03	4.603596404194831848e-03	-1.153510995209217072e-02	2.316517522558569908e-03	-2.084681531414389610e-03	-7.059502531774342060e-04	-1.168403550982475281e-01	4.428983926773071289e-01	7.385571952909231186e-04	-4.960509832017123699e-04	-2.165727782994508743e-03	1.191605580970644951e-03	3.050118684768676758e-02	-2.140642609447240829e-04	-2.613828182220458984e-01	-8.391446620225906372e-02	-5.317451432347297668e-03	2.589785493910312653e-03	-3.249247791245579720e-03	1.368631720542907715e-01	-2.733848814386874437e-04	-1.731714815832674503e-03	2.723531506489962339e-04	3.640250535681843758e-03	4.448124964255839586e-04	-5.949924816377460957e-04	1.192139810882508755e-03	4.128204286098480225e-02	1.236363168573006988e-04	-3.850878783850930631e-05	-3.403111826628446579e-03
-3.088983297348022461e-01	2.023521577939391136e-03	5.595546099357306957e-04	4.222438670694828033e-03	-1.388008531648665667e-04	3.637748071923851967e-03	-2.250503894174471498e-05	2.969371620565652847e-03	3.974121136707253754e-05	6.342150154523551464e-04	-4.754902620334178209e-04	-4.730578977614641190e-03	2.145892940461635590e-03	1.462396860122680664e+00	3.521132515743374825e-03	8.154196257237344980e-05	1.714093327522277832e+00	4.111203816137276590e-05	-7.393578886985778809e-01	-5.431284662336111069e-03	4.728872328996658325e-03	-1.220290269702672958e-02	2.307328861206769943e-03	-2.056506462395191193e-03	-1.158564933575689793e-03	-1.168403550982475281e-01	4.429633915424346924e-01	7.265729364007711411e-04	-4.949925933033227921e-04	-2.167326165363192558e-03	1.194170094095170498e-03	3.050151094794273376e-02	-2.068576723104342818e-04	-2.613484561443328857e-01	-8.391451835632324219e-02	-5.316332448273897171e-03	2.589014824479818344e-03	-3.163287183269858360e-03	1.368631720542907715e-01	-2.737363975029438734e-04	-1.555057126097381115e-03	2.704106445889919996e-04	3.796159056946635246e-03	4.447938408702611923e-04	-5.949924234300851822e-04	1.192101626656949520e-03	4.127664491534233093e-02	6.185683741932734847e-05	-3.938901136280037463e-05	-3.403111826628446579e-03
-3.088981509208679199e-01	2.023521577939391136e-03	5.578936543315649033e-04	4.222438205033540726e-03	-1.388008531648665667e-04	3.504259744659066200e-03	-2.624597618705593050e-05	2.969371620565652847e-03	3.974130231654271483e-05	6.342150154523551464e-04	-4.757522838190197945e-04	-4.730578977614641190e-03	2.145892940461635590e-03	1.461944580078125000e+00	3.650441532954573631e-03	8.154196257237344980e-05	1.714093327522277832e+00	2.180487936129793525e-04	-7.393294572830200195e-01	-4.687770735472440720e-03	1.539422082714736462e-03	-8.941021747887134552e-03	2.268289681524038315e-03	-1.185589237138628960e-03	-3.521159058436751366e-03	-1.168538779020309448e-01	4.428877234458923340e-01	6.368395988829433918e-04	-4.918489139527082443e-04	-2.165759680792689323e-03	1.670303791761398315e-01	-6.314648687839508057e-02	-6.421123980544507504e-04	-2.613479495048522949e-01	-8.391448110342025757e-02	-5.337475333362817764e-03	2.589371986687183380e-03	-2.721874043345451355e-03	1.368631720542907715e-01	-2.739873307291418314e-04	-1.588152255862951279e-03	2.592426026239991188e-04	3.178789280354976654e-03	5.275072180666029453e-04	-5.949922488071024418e-04	1.192272175103425980e-03	4.131138324737548828e-02	-5.225915811024606228e-05	-3.828416083706542850e-05	-3.403111826628446579e-03
-3.088981509208679199e-01	2.023521577939391136e-03	5.570533103309571743e-04	4.222437739372253418e-03	-1.388008531648665667e-04	3.502418752759695053e-03	-2.616476558614522219e-05	2.969371620565652847e-03	3.974129867856390774e-05	6.342150154523551464e-04	-4.757941060233861208e-04	-4.730578977614641190e-03	2.145892940461635590e-03	1.461846232414245605e+00	3.655619453638792038e-03	8.154196257237344980e-05	1.714093327522277832e+00	3.224403189960867167e-05	-7.393249273300170898e-01	-5.004332866519689560e-03	1.509443740360438824e-03	-9.901179000735282898e-03	2.303175395354628563e-03	-9.963094489648938179e-04	-2.777239074930548668e-03	-1.168500334024429321e-01	4.429722726345062256e-01	6.630775169469416142e-04	-4.856527084484696388e-04	-2.167006954550743103e-03	3.731402009725570679e-02	-3.110335767269134521e-02	-6.363304564729332924e-04	-2.613341212272644043e-01	-8.391447365283966064e-02	-5.338318180292844772e-03	2.589368028566241264e-03	-2.710747299715876579e-03	1.368631720542907715e-01	-2.701205376069992781e-04	-1.583652687259018421e-03	2.592426026239991188e-04	3.041966585442423820e-03	5.392364691942930222e-04	-5.949923070147633553e-04	1.192275434732437134e-03	4.138294979929924011e-02	-6.251744343899190426e-05	-3.936719440389424562e-05	-3.403111826628446579e-03
-3.089004456996917725e-01	2.023521577939391136e-03	5.567771731875836849e-04	4.222450777888298035e-03	-1.388008531648665667e-04	3.532298840582370758e-03	-3.736777580343186855e-05	2.969371620565652847e-03	3.974144783569499850e-05	6.342150154523551464e-04	-4.764571203850209713e-04	-4.730578977614641190e-03	2.145892940461635590e-03	1.462391138076782227e+00	3.041826421394944191e-03	8.154196257237344980e-05	1.714093327522277832e+00	1.647428507567383349e-05	-7.393641471862792969e-01	-9.211356192827224731e-02	1.520328340120613575e-03	-8.847958408296108246e-03	2.308376599103212357e-03	-1.971916295588016510e-03	3.178724646568298340e-02	6.624253094196319580e-02	4.429674148559570312e-01	7.121813250705599785e-04	5.579649936407804489e-03	-2.165576210245490074e-03	1.191231072880327702e-03	3.049851395189762115e-02	-2.183922624681144953e-04	-2.613680064678192139e-01	-8.391457796096801758e-02	-5.332254804670810699e-03	2.586505142971873283e-03	-2.719342475757002831e-03	1.368631720542907715e-01	-2.729903499130159616e-04	-1.656539621762931347e-03	2.592426026239991188e-04	3.786721965298056602e-03	4.501115181483328342e-04	-5.949923070147633553e-04	1.191497547551989555e-03	4.129149764776229858e-02	-5.430202145362272859e-05	-3.858946729451417923e-05	-3.403111826628446579e-03
-3.088991045951843262e-01	2.023521577939391136e-03	5.567814805544912815e-04	4.222448915243148804e-03	-1.388008531648665667e-04	3.524852916598320007e-03	-3.629674392868764699e-05	2.969371620565652847e-03	3.974149512941949069e-05	6.342150154523551464e-04	-4.796396533492952585e-04	-4.730578977614641190e-03	2.145892940461635590e-03	1.462400913238525391e+00	3.091017715632915497e-03	8.154196257237344980e-05	1.714093327522277832e+00	1.561545468575786799e-05	-7.393258810043334961e-01	-3.601092100143432617e-02	1.493524876423180103e-03	-8.432330563664436340e-03	2.016665413975715637e-03	-2.435601083561778069e-03	-1.023017335683107376e-03	1.611185371875762939e-01	4.428890943527221680e-01	7.067419937811791897e-04	2.669543027877807617e-03	-2.168210223317146301e-03	1.194138196296989918e-03	3.050263039767742157e-02	-2.308448893018066883e-04	-2.613696455955505371e-01	-8.391453325748443604e-02	-5.332596600055694580e-03	2.583465073257684708e-03	-2.708134474232792854e-03	1.368631720542907715e-01	-2.731334243435412645e-04	-1.731536933220922947e-03	2.592426026239991188e-04	3.785785054787993431e-03	4.484912788029760122e-04	-5.949923652224242687e-04	1.191698829643428326e-03	4.128588736057281494e-02	-5.961339775240048766e-05	-3.926163117284886539e-05	-3.403111826628446579e-03
-3.088995814323425293e-01	2.023521577939391136e-03	5.564373568631708622e-04	4.222430288791656494e-03	-1.388008531648665667e-04	3.529686946421861649e-03	-2.577688610472250730e-05	2.969371620565652847e-03	3.974092032876797020e-05	6.342150154523551464e-04	-4.752829263452440500e-04	-4.730578977614641190e-03	2.145892940461635590e-03	1.461558222770690918e+00	2.692121546715497971e-03	8.154196257237344980e-05	1.714093327522277832e+00	1.890900784928817302e-05	-7.393273711204528809e-01	-4.880146589130163193e-03	1.505491440184414387e-03	-9.199200198054313660e-03	-1.440043933689594269e-02	-1.902791671454906464e-03	-4.993424750864505768e-03	-1.168403550982475281e-01	4.428452849388122559e-01	4.231427609920501709e-02	-4.941239021718502045e-04	-2.168241655454039574e-03	1.192809548228979111e-03	3.050176799297332764e-02	-7.230908377096056938e-04	-2.613612115383148193e-01	-8.391446620225906372e-02	-5.337324459105730057e-03	2.587160328403115273e-03	-3.077394561842083931e-03	1.368631720542907715e-01	-2.704603539314121008e-04	-1.908774953335523605e-03	2.598256978671997786e-04	3.791864495724439621e-03	1.007853657938539982e-03	-5.949924234300851822e-04	1.192042604088783264e-03	4.127596691250801086e-02	1.553784823045134544e-04	-4.486673060455359519e-05	-3.403111826628446579e-03
-3.088990151882171631e-01	2.023521577939391136e-03	5.564404418691992760e-04	4.222443327307701111e-03	-1.388008531648665667e-04	3.514335490763187408e-03	-2.536252395657356828e-05	2.969371620565652847e-03	3.974094579461961985e-05	6.342150154523551464e-04	-4.752487002406269312e-04	-4.730578977614641190e-03	2.145892940461635590e-03	1.461304664611816406e+00	2.608057344332337379e-03	8.154196257237344980e-05	1.714093327522277832e+00	1.874729059636592865e-05	-7.393488287925720215e-01	-4.578045569360256195e-03	1.477050827816128731e-03	-1.044026296585798264e-02	-7.144108414649963379e-02	-5.262409104034304619e-04	-4.370793234556913376e-03	-1.168403550982475281e-01	4.428526163101196289e-01	5.238610878586769104e-02	-4.940524231642484665e-04	-2.169752027839422226e-03	1.194653566926717758e-03	3.050217218697071075e-02	-3.019607975147664547e-04	-2.613636851310729980e-01	-8.391446620225906372e-02	-5.338759161531925201e-03	2.586973831057548523e-03	-2.818959299474954605e-03	1.368631720542907715e-01	-2.730792912188917398e-04	-1.861707190982997417e-03	2.605157496873289347e-04	3.801511367782950401e-03	3.074911655858159065e-03	-5.949923652224242687e-04	1.192005001939833164e-03	4.127596691250801086e-02	1.618823007447645068e-04	-4.098390490980818868e-05	-3.403111826628446579e-03
-3.088980317115783691e-01	2.023521577939391136e-03	5.563385784626007080e-04	4.222436808049678802e-03	-1.388008531648665667e-04	3.533478127792477608e-03	-2.766430770861916244e-05	2.969371620565652847e-03	3.974044011556543410e-05	6.342150154523551464e-04	-4.759925650432705879e-04	-4.730578977614641190e-03	2.145892940461635590e-03	1.462401986122131348e+00	3.669466124847531319e-03	8.154196257237344980e-05	1.714093327522277832e+00	1.504536521679256111e-05	-7.393663525581359863e-01	-5.850658286362886429e-03	1.279349206015467644e-03	-8.350552991032600403e-03	2.404332859441637993e-03	-2.615983597934246063e-03	-3.825886640697717667e-03	-1.168403550982475281e-01	4.430314302444458008e-01	7.184923742897808552e-04	-4.914406454190611839e-04	-2.164926845580339432e-03	1.196722616441547871e-03	3.050141595304012299e-02	-2.087590110022574663e-04	-2.613953053951263428e-01	-8.391445875167846680e-02	-5.339837167412042618e-03	2.590695163235068321e-03	-2.706920029595494270e-03	1.368631720542907715e-01	-2.727555984165519476e-04	-1.509534660726785660e-03	2.592426026239991188e-04	3.806010121479630470e-03	4.446642997208982706e-04	-5.949922488071024418e-04	1.192287541925907135e-03	4.127596691250801086e-02	-6.756639049854129553e-05	-3.799831756623461843e-05	-3.403111826628446579e-03
-3.088980317115783691e-01	2.023521577939391136e-03	5.563385784626007080e-04	4.222436808049678802e-03	-1.388008531648665667e-04	3.533478127792477608e-03	-2.766430770861916244e-05	2.969371620565652847e-03	3.974044011556543410e-05	6.342150154523551464e-04	-4.759925650432705879e-04	-4.730578977614641190e-03	2.145892940461635590e-03	1.462401986122131348e+00	3.669466124847531319e-03	8.154196257237344980e-05	1.714093327522277832e+00	1.504536521679256111e-05	-7.393663525581359863e-01	-5.850658286362886429e-03	1.279349206015467644e-03	-8.350552991032600403e-03	2.404332859441637993e-03	-2.615983597934246063e-03	-3.825886640697717667e-03	-1.168403550982475281e-01	4.430314302444458008e-01	7.184923742897808552e-04	-4.914406454190611839e-04	-2.164926845580339432e-03	1.196722616441547871e-03	3.050141595304012299e-02	-2.087590110022574663e-04	-2.613953053951263428e-01	-8.391445875167846680e-02	-5.339837167412042618e-03	2.590695163235068321e-03	-2.706920029595494270e-03	1.368631720542907715e-01	-2.727555984165519476e-04	-1.509534660726785660e-03	2.592426026239991188e-04	3.806010121479630470e-03	4.446642997208982706e-04	-5.949922488071024418e-04	1.192287541925907135e-03	4.127596691250801086e-02	-6.756639049854129553e-05	-3.799831756623461843e-05	-3.403111826628446579e-03
-3.088980317115783691e-01	2.023521577939391136e-03	5.563385784626007080e-04	4.222436808049678802e-03	-1.388008531648665667e-04	3.533478127792477608e-03	-2.766430770861916244e-05	2.969371620565652847e-03	3.974044011556543410e-05	6.342150154523551464e-04	-4.759925650432705879e-04	-4.730578977614641190e-03	2.145892940461635590e-03	1.462401986122131348e+00	3.669466124847531319e-03	8.154196257237344980e-05	1.714093327522277832e+00	1.504536521679256111e-05	-7.393663525581359863e-01	-5.850658286362886429e-03	1.279349206015467644e-03	-8.350552991032600403e-03	2.404332859441637993e-03	-2.615983597934246063e-03	-3.825886640697717667e-03	-1.168403550982475281e-01	4.430314302444458008e-01	7.184923742897808552e-04	-4.914406454190611839e-04	-2.164926845580339432e-03	1.196722616441547871e-03	3.050141595304012299e-02	-2.087590110022574663e-04	-2.613953053951263428e-01	-8.391445875167846680e-02	-5.339837167412042618e-03	2.590695163235068321e-03	-2.706920029595494270e-03	1.368631720542907715e-01	-2.727555984165519476e-04	-1.509534660726785660e-03	2.592426026239991188e-04	3.806010121479630470e-03	4.446642997208982706e-04	-5.949922488071024418e-04	1.192287541925907135e-03	4.127596691250801086e-02	-6.756639049854129553e-05	-3.799831756623461843e-05	-3.403111826628446579e-03
-3.088980317115783691e-01	2.023521577939391136e-03	5.563385784626007080e-04	4.222436808049678802e-03	-1.388008531648665667e-04	3.533478127792477608e-03	-2.766430770861916244e-05	2.969371620565652847e-03	3.974044011556543410e-05	6.342150154523551464e-04	-4.759925650432705879e-04	-4.730578977614641190e-03	2.145892940461635590e-03	1.462401986122131348e+00	3.669466124847531319e-03	8.154196257237344980e-05	1.714093327522277832e+00	1.504536521679256111e-05	-7.393663525581359863e-01	-5.850658286362886429e-03	1.279349206015467644e-03	-8.350552991032600403e-03	2.404332859441637993e-03	-2.615983597934246063e-03	-3.825886640697717667e-03	-1.168403550982475281e-01	4.430314302444458008e-01	7.184923742897808552e-04	-4.914406454190611839e-04	-2.164926845580339432e-03	1.196722616441547871e-03	3.050141595304012299e-02	-2.087590110022574663e-04	-2.613953053951263428e-01	-8.391445875167846680e-02	-5.339837167412042618e-03	2.590695163235068321e-03	-2.706920029595494270e-03	1.368631720542907715e-01	-2.727555984165519476e-04	-1.509534660726785660e-03	2.592426026239991188e-04	3.806010121479630470e-03	4.446642997208982706e-04	-5.949922488071024418e-04	1.192287541925907135e-03	4.127596691250801086e-02	-6.756639049854129553e-05	-3.799831756623461843e-05	-3.403111826628446579e-03
-3.088984191417694092e-01	2.023521577939391136e-03	5.627914797514677048e-04	4.222439602017402649e-03	-1.388008531648665667e-04	3.532170318067073822e-03	-2.159390169254038483e-05	2.969371620565652847e-03	3.974073842982761562e-05	6.342150154523551464e-04	-4.740693839266896248e-04	-4.730578977614641190e-03	2.145892940461635590e-03	1.462383985519409180e+00	3.634569002315402031e-03	3.643357381224632263e-02	1.714093327522277832e+00	1.512862945673987269e-05	-7.392622828483581543e-01	-5.258201155811548233e-03	1.286992453970015049e-03	-9.208624251186847687e-03	2.214240143075585365e-03	-2.597754588350653648e-03	-3.296596230939030647e-03	-1.168403550982475281e-01	4.430306255817413330e-01	5.052642663940787315e-04	-4.919826169498264790e-04	-2.165360376238822937e-03	1.193825388327240944e-03	3.050145320594310760e-02	-2.051722549367696047e-04	-2.613931894302368164e-01	-8.391447365283966064e-02	-5.338632967323064804e-03	2.588363597169518471e-03	-2.726437989622354507e-03	1.368631720542907715e-01	-2.709351538214832544e-04	-1.529335044324398041e-03	2.592426026239991188e-04	3.676332300528883934e-03	4.447553073987364769e-04	-5.949923070147633553e-04	1.192149124108254910e-03	4.129141569137573242e-02	-2.381508966209366918e-05	-3.813903094851411879e-05	-3.403111826628446579e-03
-3.088982105255126953e-01	2.023521577939391136e-03	5.580773577094078064e-04	4.222446121275424957e-03	-1.388008531648665667e-04	3.532909788191318512e-03	-2.597082675492856652e-05	2.969371620565652847e-03	3.974074934376403689e-05	6.342150154523551464e-04	-4.748878709506243467e-04	-4.730578977614641190e-03	2.145892940461635590e-03	1.462389469146728516e+00	3.607658902183175087e-03	3.958263900130987167e-03	1.714093327522277832e+00	1.509118919784668833e-05	-7.392954826354980469e-01	-5.070137325674295425e-03	1.309262588620185852e-03	-8.846702985465526581e-03	2.185481367632746696e-03	-2.597713842988014221e-03	-3.555918345227837563e-03	-1.168403550982475281e-01	4.429951906204223633e-01	6.385768647305667400e-04	-4.915885510854423046e-04	-2.166722435504198074e-03	1.192794181406497955e-03	3.050199151039123535e-02	-2.044630091404542327e-04	-2.613906264305114746e-01	-8.391445875167846680e-02	-5.338994320482015610e-03	2.588240429759025574e-03	-2.726376987993717194e-03	1.368631720542907715e-01	-2.694884024094790220e-04	-1.525781466625630856e-03	2.592426026239991188e-04	3.616735804826021194e-03	4.448459367267787457e-04	-5.949923652224242687e-04	1.192174269817769527e-03	4.130413010716438293e-02	-5.162965680938214064e-05	-3.805428059422411025e-05	-3.403111826628446579e-03
-3.088980317115783691e-01	2.023521577939391136e-03	5.563386366702616215e-04	4.222440533339977264e-03	-1.388008531648665667e-04	3.532735165208578110e-03	-2.766430588962975889e-05	2.969371620565652847e-03	3.974080391344614327e-05	6.342150154523551464e-04	-4.759809235110878944e-04	-4.730578977614641190e-03	2.145892940461635590e-03	1.462184548377990723e+00	3.666419070214033127e-03	8.154196257237344980e-05	1.714093327522277832e+00	1.727675044094212353e-05	-7.393662929534912109e-01	-5.834972020238637924e-03	1.188712310977280140e-03	-8.351729251444339752e-03	2.371880458667874336e-03	-2.613385440781712532e-03	-3.826929489150643349e-03	-1.168403550982475281e-01	4.429216980934143066e-01	6.993690622039139271e-04	-4.933357122354209423e-04	-2.165748272091150284e-03	1.196608878672122955e-03	3.050142899155616760e-02	-2.090875350404530764e-04	-2.613952457904815674e-01	-8.391465991735458374e-02	-5.339630413800477982e-03	2.590522170066833496e-03	-2.733978210017085075e-03	1.368631720542907715e-01	-2.727832470554858446e-04	-1.515072886832058430e-03	2.593262761365622282e-04	3.806010121479630470e-03	4.446732054930180311e-04	-5.949922488071024418e-04	1.192287541925907135e-03	4.127596691250801086e-02	-6.733112968504428864e-05	-3.943244882975704968e-05	-3.403111826628446579e-03
-3.088980317115783691e-01	2.023521577939391136e-03	5.563385784626007080e-04	4.222456365823745728e-03	-1.388008531648665667e-04	3.528930479660630226e-03	-2.766429133771453053e-05	2.969371620565652847e-03	3.974052015109919012e-05	6.342150154523551464e-04	-4.759827279485762119e-04	-4.730578977614641190e-03	2.145892940461635590e-03	1.462300419807434082e+00	3.667700802907347679e-03	8.154196257237344980e-05	1.714093327522277832e+00	1.555382914375513792e-05	-7.393662333488464355e-01	-5.846197716891765594e-03	1.173292985185980797e-03	-8.354064077138900757e-03	2.394950715824961662e-03	-2.609197050333023071e-03	-3.826384432613849640e-03	-1.168403550982475281e-01	4.429482519626617432e-01	6.620917702093720436e-04	-4.943103995174169540e-04	-2.165156649425625801e-03	1.196403871290385723e-03	3.050142340362071991e-02	-2.087644679704681039e-04	-2.613802552223205566e-01	-8.391483128070831299e-02	-5.339767318218946457e-03	2.590144751593470573e-03	-2.713057678192853928e-03	1.368631720542907715e-01	-2.730312990024685860e-04	-1.515505486167967319e-03	2.598364080768078566e-04	3.805906977504491806e-03	4.447172977961599827e-04	-5.949922488071024418e-04	1.192287541925907135e-03	4.127596691250801086e-02	-5.786680412711575627e-05	-3.918131551472470164e-05	-3.403111826628446579e-03
-3.088982403278350830e-01	2.023521577939391136e-03	5.566791514866054058e-04	4.222445189952850342e-03	-1.388008531648665667e-04	3.565917024388909340e-03	-2.621114799694623798e-05	2.969371620565652847e-03	3.974088758695870638e-05	6.342150154523551464e-04	-4.755328700412064791e-04	-4.730578977614641190e-03	2.145892940461635590e-03	1.462401866912841797e+00	3.616535337641835213e-03	8.154196257237344980e-05	1.714093327522277832e+00	3.498871592455543578e-05	-7.393611669540405273e-01	1.098810974508523941e-02	1.296426053158938885e-03	-8.436137810349464417e-03	2.351429779082536697e-03	-2.270771190524101257e-03	-3.823967184871435165e-03	-1.168403550982475281e-01	4.435765445232391357e-01	6.630670977756381035e-04	-4.927343688905239105e-04	-2.166551770642399788e-03	1.192774041555821896e-03	3.050174750387668610e-02	-2.047268499154597521e-04	-2.613783776760101318e-01	-8.391448110342025757e-02	-5.323714111000299454e-03	2.587933791801333427e-03	-2.712570363655686378e-03	1.368631720542907715e-01	-2.730706473812460899e-04	-1.550815999507904053e-03	2.596765116322785616e-04	3.789505688473582268e-03	4.447029205039143562e-04	-5.949923652224242687e-04	1.192067400552332401e-03	4.127596691250801086e-02	-5.467833761940710247e-05	-3.917242793249897659e-05	-3.403111826628446579e-03
-3.088982105255126953e-01	2.023521577939391136e-03	5.604050820693373680e-04	4.222443327307701111e-03	-1.388008531648665667e-04	3.672230988740921021e-03	-2.752117143245413899e-05	2.969371620565652847e-03	3.974088031100109220e-05	6.342150154523551464e-04	-4.755055124405771494e-04	-4.730578977614641190e-03	2.145892940461635590e-03	1.462401747703552246e+00	3.553225891664624214e-03	8.154196257237344980e-05	1.714093327522277832e+00	4.352597534307278693e-05	-7.393698692321777344e-01	-1.414757338352501392e-03	1.584690180607140064e-03	-8.797002024948596954e-03	2.339966595172882080e-03	-2.344310516491532326e-03	-3.822359954938292503e-03	-1.168403550982475281e-01	4.434853196144104004e-01	6.926833884790539742e-04	-4.918795893900096416e-04	-2.166027901694178581e-03	1.192764262668788433e-03	3.050383552908897400e-02	-2.041865081992000341e-04	-2.613906860351562500e-01	-8.391454815864562988e-02	-5.333041772246360779e-03	2.589063486084342003e-03	-2.712983638048171997e-03	1.368631720542907715e-01	-2.711999113671481609e-04	-1.553186913952231407e-03	2.597113489173352718e-04	3.802700433880090714e-03	4.448037070687860250e-04	-5.949922488071024418e-04	1.192261814139783382e-03	4.127596691250801086e-02	-4.545882256934419274e-05	-3.825040039373561740e-05	-3.403111826628446579e-03
-3.088980615139007568e-01	2.023521577939391136e-03	5.564071470871567726e-04	4.222436808049678802e-03	-1.388008531648665667e-04	3.533365437760949135e-03	-2.718418727454263717e-05	2.969371620565652847e-03	3.974061837652698159e-05	6.342150154523551464e-04	-4.750888911075890064e-04	-4.730578977614641190e-03	2.145892940461635590e-03	1.462401628494262695e+00	3.664726391434669495e-03	8.154196257237344980e-05	1.714093327522277832e+00	1.636614797462243587e-05	-7.393663525581359863e-01	-5.605678539723157883e-03	1.314789406023919582e-03	-1.291377469897270203e-02	2.404023427516222000e-03	-2.607883652672171593e-03	-3.842379665002226830e-03	-1.168403550982475281e-01	4.430321753025054932e-01	7.253284566104412079e-04	-4.968764260411262512e-04	-2.164951525628566742e-03	1.194851123727858067e-03	3.050513379275798798e-02	-2.083714643958956003e-04	-2.613869011402130127e-01	-8.391445875167846680e-02	-5.272094160318374634e-03	2.588783157989382744e-03	-2.706947037950158119e-03	1.368631720542907715e-01	-2.730296982917934656e-04	-1.510112429969012737e-03	2.592426026239991188e-04	3.804863197728991508e-03	4.446644161362200975e-04	-5.949923070147633553e-04	1.192266354337334633e-03	4.127596691250801086e-02	-5.363376840250566602e-05	-3.801071579800918698e-05	-3.403111826628446579e-03
-3.088980317115783691e-01	2.023521577939391136e-03	5.564000457525253296e-04	4.222436808049678802e-03	-1.388008531648665667e-04	3.532431786879897118e-03	-2.712286368478089571e-05	2.969371620565652847e-03	3.974051287514157593e-05	6.342150154523551464e-04	-4.754987021442502737e-04	-4.730578977614641190e-03	2.145892940461635590e-03	1.462401986122131348e+00	3.357494948431849480e-03	8.154196257237344980e-05	1.714093327522277832e+00	1.515056646894663572e-05	-7.393664121627807617e-01	-5.601105745881795883e-03	1.394608058035373688e-03	-9.575536474585533142e-03	2.393719973042607307e-03	-2.597399521619081497e-03	-3.828551387414336205e-03	-1.168403550982475281e-01	4.430320858955383301e-01	8.417163044214248657e-04	-4.943283274769783020e-04	-2.165014389902353287e-03	1.195408054627478123e-03	3.050282225012779236e-02	-2.073061477858573198e-04	-2.613941133022308350e-01	-8.391445875167846680e-02	-4.749340005218982697e-03	2.589739393442869186e-03	-2.707736101001501083e-03	1.368631720542907715e-01	-2.728468098212033510e-04	-1.512399292550981045e-03	2.592426026239991188e-04	3.801524871960282326e-03	4.446643579285591841e-04	-5.949922488071024418e-04	1.192269963212311268e-03	4.127596691250801086e-02	-6.364382716128602624e-05	-3.804727384704165161e-05	-3.403111826628446579e-03
[truncated: 714 more rows]
[truncated: 382 more columns]
